# Supplementary material for: Diagnosis-related differences in the quality of end-of-life care: A comparison between cancer and non-cancer patients
Source: PLoS One. 2018 Sep 25;13(9):e0204458. doi: 10.1371/journal.pone.0204458 (PMC6155541; doi:10.1371/journal.pone.0204458)
Supplement: S1 Dataset — (XLS) [file pone.0204458.s003.xls]

## Sheet: Foglio1
Subjects	Disease Cohorts	Sex	Age Group	CCI	Nationality	Education level	Death in acute care hospital	Hospitalizations	ED admissions	ICU admission	Life-sustaining treatments	Hospice services	Geographic region
1	1	0	0	0	1	0	0	1	1	0	0	0	1
2	2	0	3	2	1	0	0	0	0	0	0	0	1
3	1	1	0	2	1	0	0	1	1	0	0	0	1
4	2	1	3	1	1	0	1	1	1	0	0	0	3
5	2	0	3	2	1	0	0	1	1	0	0	0	1
6	2	0	2	2	1	0	0	1	1	0	0	0	3
7	2	1	0	0	1	1	1	1	1	1	1	0	3
8	1	0	3	1	1	0	0	0	0	0	0	0	2
9	2	1	1	0	1	0	0	0	0	0	0	0	3
10	2	0	3	1	1	0	1	1	1	0	0	0	1
11	2	0	3	1	1	0	1	1	1	0	0	0	1
12	2	0	3	0	1	0	1	1	1	0	0	0	3
13	2	0	3	0	1	0	0	1	1	0	0	0	1
14	2	0	3	1	1	0	1	1	1	0	0	0	2
15	2	1	0	0	1	1	1	1	1	0	1	0	3
16	2	1	3	0	1	0	0	1	1	0	0	0	3
17	2	0	2	0	1	0	0	1	1	0	0	0	1
18	1	0	3	2	1	0	0	0	0	0	0	0	2
19	2	0	3	0	1	0	1	1	1	0	0	0	1
20	1	1	0	0	1	0	0	0	0	0	0	0	1
21	2	1	3	2	1	1	0	1	1	0	0	0	3
22	2	0	3	0	1	0	0	1	0	0	0	0	2
23	2	0	3	0	1	0	0	0	0	0	0	0	3
24	1	1	0	0	1	1	0	1	1	0	0	1	1
25	1	0	3	0	1	0	0	0	0	0	0	0	3
26	2	0	3	1	1	0	1	1	1	0	0	0	3
27	1	0	3	0	1	0	1	1	1	0	0	0	1
28	2	0	2	0	1	0	0	0	0	0	0	0	2
29	2	1	3	0	1	0	0	1	1	0	0	0	2
30	1	0	2	0	1	0	0	0	0	0	0	0	1
31	2	0	2	0	1	0	1	1	0	0	0	0	1
32	1	1	1	0	1	1	1	1	1	0	1	0	2
33	1	1	1	0	1	0	1	1	0	0	0	0	1
34	2	0	3	0	1	0	0	0	0	0	0	0	1
35	2	0	3	2	1	0	0	1	1	0	0	0	2
36	2	1	3	2	1	0	1	1	1	0	0	0	1
37	2	0	3	1	1	1	0	0	0	0	0	0	1
38	1	0	2	0	1	0	1	1	1	0	0	0	2
39	1	1	3	0	1	0	1	1	0	0	0	0	3
40	1	1	2	0	1	0	1	1	1	0	0	0	3
41	1	1	0	0	1	1	0	1	1	0	0	1	1
42	2	0	3	0	1	0	0	0	0	0	0	0	1
43	1	0	2	1	1	0	0	0	0	0	0	0	2
44	2	1	3	0	1	0	1	1	1	0	0	0	1
45	2	0	3	0	1	0	1	1	1	0	0	0	1
46	2	0	2	0	1	1	0	0	0	0	0	0	2
47	2	0	1	0	1	0	0	0	0	0	0	0	2
48	1	1	3	0	1	0	1	1	1	0	0	0	1
49	2	0	3	0	1	0	1	1	0	0	0	0	1
50	1	1	1	0	1	0	1	1	1	0	0	0	1
51	1	1	1	1	1	0	1	1	1	0	0	0	2
52	2	0	2	0	1	0	0	1	1	0	0	0	2
53	1	1	0	0	1	0	0	1	0	0	1	0	1
54	2	0	3	2	1	1	0	0	0	0	0	0	2
55	2	1	3	0	1	0	1	1	0	0	0	0	1
56	2	1	3	0	1	1	0	1	1	0	1	0	3
57	2	1	1	0	1	0	0	0	0	0	0	0	2
58	2	1	3	0	1	0	0	1	0	0	0	0	1
59	1	0	2	0	1	0	1	1	0	0	1	0	1
60	2	0	3	1	1	0	1	1	1	0	0	0	1
61	2	0	3	0	1	0	1	1	1	0	1	0	2
62	2	0	3	2	1	0	1	1	1	0	0	0	3
63	2	0	3	1	1	0	1	1	1	0	0	0	1
64	2	0	2	0	1	0	0	0	0	0	0	0	1
65	1	0	3	0	1	0	0	1	1	0	0	0	2
66	1	0	3	0	1	0	0	0	0	0	0	0	3
67	1	0	0	1	1	0	0	0	0	0	0	0	2
68	1	0	0	1	1	0	1	1	1	0	0	0	3
69	1	1	2	0	1	0	0	0	0	0	0	0	1
70	2	0	2	0	1	0	0	0	0	0	0	0	2
71	2	1	3	1	1	0	0	0	0	0	0	0	3
72	2	1	0	0	1	0	1	1	1	1	1	0	1
73	2	0	3	0	1	0	1	1	1	0	0	0	2
74	1	1	0	0	1	0	0	1	1	0	0	1	1
75	1	0	1	0	1	0	0	1	1	0	0	0	1
76	2	0	3	1	1	0	1	1	1	0	1	0	2
77	2	1	3	0	1	0	1	1	0	0	0	0	1
78	2	1	1	0	1	0	0	0	0	0	0	0	1
79	2	1	3	0	1	0	0	1	0	1	0	0	1
80	2	0	3	1	1	1	1	1	0	0	0	0	3
81	2	1	2	0	1	0	1	1	1	0	0	0	2
82	2	0	3	0	1	0	1	1	1	0	0	0	2
83	2	0	3	0	1	0	1	1	1	0	0	0	3
84	2	0	3	0	1	0	0	0	0	0	0	0	1
85	1	0	0	0	1	0	0	1	0	0	0	1	1
86	1	0	1	1	1	0	0	1	1	0	0	1	3
87	2	1	3	0	1	0	1	1	1	0	0	0	1
88	1	1	3	0	1	0	0	1	0	0	0	0	1
89	2	1	2	0	1	0	1	1	0	0	1	0	1
90	2	0	2	0	1	0	0	1	1	0	1	0	1
91	1	1	1	0	1	0	0	0	0	0	0	0	1
92	1	0	0	0	1	1	0	1	1	0	0	0	2
93	2	0	3	0	1	0	0	1	1	1	1	0	1
94	1	0	1	0	1	0	0	0	0	0	0	0	1
95	2	0	3	0	1	0	1	1	1	0	0	0	1
96	1	0	2	0	1	0	0	0	0	0	0	0	1
97	2	0	3	2	1	0	0	1	1	0	0	0	2
98	2	0	2	1	1	0	1	1	1	1	1	0	1
99	2	1	3	0	1	0	0	1	1	0	0	0	3
100	2	1	3	0	1	0	0	0	0	0	0	0	1
101	2	1	3	0	1	0	0	0	0	0	0	0	2
102	1	0	3	0	1	0	0	0	0	0	0	0	1
103	1	1	0	0	1	1	0	0	0	0	0	0	1
104	1	0	0	0	1	1	0	1	1	0	0	1	1
105	1	1	2	1	1	0	1	1	1	0	0	0	1
106	2	0	3	2	1	0	1	1	1	0	0	0	1
107	2	1	0	0	1	0	1	1	0	1	0	0	3
108	2	0	3	0	1	1	1	1	1	0	0	0	2
109	1	0	2	0	1	0	0	0	0	0	0	0	1
110	1	1	2	0	1	0	0	0	0	0	0	0	1
111	1	0	3	1	1	0	0	0	0	0	0	0	2
112	1	0	2	0	1	0	1	1	1	0	0	0	1
113	1	1	3	0	1	0	0	0	0	0	0	0	1
114	2	0	2	0	1	0	1	1	1	0	0	0	2
115	2	0	3	0	1	0	0	1	1	0	0	0	1
116	1	0	2	0	1	0	0	1	1	0	0	0	2
117	1	1	1	0	1	0	0	1	0	0	0	0	2
118	1	1	0	2	1	1	0	1	1	0	0	1	3
119	1	0	3	0	1	0	0	1	0	0	0	0	3
120	1	1	2	0	1	0	0	1	0	0	0	0	3
121	2	1	3	0	1	1	1	1	1	0	0	0	1
122	2	0	3	0	1	0	0	1	1	0	0	0	3
123	2	1	3	0	1	0	1	1	1	0	1	0	1
124	2	0	2	0	1	0	1	1	1	1	1	0	2
125	2	0	3	0	1	1	1	1	1	0	0	0	2
126	2	1	0	1	1	1	1	1	1	0	0	0	2
127	2	1	3	2	1	0	0	1	1	0	0	0	1
128	1	1	2	1	1	0	0	0	0	0	0	0	1
129	2	0	3	1	1	0	0	1	0	0	0	0	2
130	2	1	3	2	1	0	0	1	0	0	0	0	2
131	2	1	3	0	1	0	0	0	0	0	0	0	1
132	1	0	1	0	1	0	0	0	0	0	0	0	1
133	2	0	3	0	1	0	1	1	1	1	1	0	1
134	2	1	3	0	1	0	1	1	1	0	0	0	1
135	1	0	3	0	1	0	0	1	1	0	0	1	1
136	2	1	3	2	1	1	1	1	1	0	0	0	2
137	2	1	2	0	1	0	0	1	1	0	0	0	3
138	2	1	3	2	1	0	1	1	1	0	0	0	1
139	2	1	0	2	1	0	1	1	1	1	1	0	3
140	1	1	1	0	1	0	0	0	0	0	0	0	2
141	1	1	2	0	1	0	1	1	0	0	0	0	2
142	2	1	2	0	1	0	0	1	1	0	0	0	3
143	1	1	0	2	1	0	1	1	1	1	0	0	3
144	2	1	3	0	1	0	0	1	1	0	0	0	1
145	1	0	1	0	1	0	1	1	1	0	1	0	1
146	1	1	2	0	1	0	0	1	1	0	1	0	1
147	1	0	2	0	1	0	0	0	0	0	0	0	3
148	2	0	3	0	1	0	1	1	1	0	0	0	1
149	1	0	1	0	1	0	1	1	1	0	0	0	2
150	1	0	1	0	1	0	0	1	1	0	0	0	1
151	2	0	2	0	1	0	1	1	1	0	0	0	3
152	2	1	2	0	1	0	1	1	1	0	1	0	2
153	2	1	2	0	1	0	1	1	1	0	0	0	1
154	2	1	2	0	1	1	1	1	0	1	1	0	1
155	1	1	3	0	1	0	0	0	0	0	0	0	3
156	2	0	3	0	1	1	0	0	0	0	0	0	2
157	2	0	3	0	1	0	1	1	1	0	0	0	1
158	1	0	0	0	1	0	1	1	1	0	0	0	1
159	2	0	3	0	1	1	1	1	1	0	0	0	2
160	2	0	3	0	1	0	1	1	1	0	0	0	2
161	2	1	2	0	1	0	1	1	1	0	0	0	1
162	2	0	1	0	1	0	0	0	0	0	0	0	1
163	1	0	2	0	1	0	0	0	0	0	0	0	1
164	1	0	0	0	1	1	0	0	0	0	0	1	2
165	2	1	2	0	1	0	1	1	1	1	1	0	2
166	2	1	1	1	1	0	0	0	0	0	0	0	3
167	2	0	3	1	1	0	1	1	1	0	0	0	1
168	2	0	3	1	1	0	1	1	1	0	0	0	2
169	1	0	3	0	1	0	0	1	1	0	0	0	3
170	1	1	2	0	1	0	1	1	1	0	1	0	2
171	2	0	3	2	1	0	1	1	1	0	0	0	1
172	2	0	3	1	1	0	1	1	1	0	0	0	3
173	2	0	3	0	1	0	0	0	0	0	0	0	1
174	2	1	3	1	1	1	1	1	1	0	0	0	1
175	2	1	3	0	1	0	1	1	1	0	0	0	2
176	1	0	0	0	1	1	1	1	1	1	1	0	3
177	1	1	3	1	1	1	1	1	1	0	0	0	2
178	2	1	1	0	1	0	1	1	1	0	0	0	1
179	2	0	2	0	1	0	1	1	1	0	0	0	2
180	1	1	0	0	1	1	0	1	0	1	1	0	1
181	2	0	2	0	1	0	0	0	0	0	0	0	1
182	2	0	3	0	1	0	1	1	1	0	0	0	1
183	2	0	2	0	1	0	0	1	0	0	0	0	1
184	1	1	3	0	1	0	1	1	1	0	0	0	2
185	1	0	3	0	1	0	0	0	0	0	0	0	3
186	2	0	2	0	1	0	0	0	0	0	0	0	1
187	1	0	3	0	1	0	1	1	1	0	0	0	1
188	2	0	2	0	1	0	1	1	0	0	1	0	3
189	2	1	1	0	1	0	1	1	1	0	0	0	1
190	2	0	2	2	1	0	1	1	1	0	0	0	1
191	1	0	0	0	1	0	0	1	1	0	0	0	1
192	1	1	3	0	1	1	0	0	0	0	0	0	2
193	1	1	3	0	1	0	0	0	0	0	0	0	1
194	2	1	3	1	1	0	0	0	0	0	0	0	1
195	2	1	3	0	1	0	1	1	1	0	1	0	2
196	1	0	2	0	1	0	0	0	0	0	0	0	3
197	1	1	2	0	1	0	0	0	0	0	0	0	3
198	2	0	3	0	1	0	0	0	0	0	0	0	3
199	2	0	2	0	1	0	1	1	1	0	0	0	3
200	1	0	2	1	1	0	1	1	1	0	0	0	3
201	2	0	3	0	1	0	0	1	1	0	0	0	1
202	1	0	2	0	1	0	1	1	1	1	1	0	1
203	1	1	0	0	1	0	1	1	1	0	0	0	3
204	1	0	0	0	1	1	0	1	0	0	0	0	2
205	2	1	1	2	1	1	1	1	1	1	1	0	2
206	2	1	3	0	1	0	0	1	0	0	0	0	3
207	1	0	1	0	1	0	0	1	1	0	0	0	1
208	1	1	1	0	1	0	1	1	1	0	0	0	2
209	2	0	3	2	1	0	1	1	1	0	0	0	2
210	2	0	3	2	1	0	0	1	1	0	0	0	2
211	2	0	3	0	1	0	1	1	1	1	0	0	1
212	2	0	3	0	1	0	1	1	1	0	0	0	1
213	2	0	3	0	1	0	0	1	1	0	0	0	1
214	2	1	3	0	1	0	0	1	1	0	0	0	1
215	2	1	3	2	1	0	1	1	0	0	1	0	2
216	2	1	3	0	1	0	1	1	1	1	1	0	2
217	1	1	3	0	1	1	1	1	1	0	1	0	2
218	2	0	3	0	1	0	1	1	1	0	0	0	1
219	2	0	3	2	1	0	1	1	1	0	0	0	1
220	2	0	3	1	1	0	0	1	1	0	0	0	1
221	1	0	2	0	1	0	0	0	0	0	0	0	1
222	1	0	0	0	1	1	0	0	0	0	0	0	1
223	2	0	3	0	1	0	0	0	0	0	0	0	2
224	1	0	1	0	0	0	0	0	0	0	0	0	1
225	2	0	3	0	1	0	0	0	0	0	0	0	1
226	1	0	2	1	1	0	0	1	0	0	0	0	1
227	2	1	3	2	1	0	1	1	1	0	0	0	2
228	2	0	3	0	1	0	0	1	1	0	0	0	1
229	2	0	3	0	1	0	0	1	1	0	0	0	1
230	1	0	3	0	1	0	0	1	1	0	0	0	3
231	2	1	1	0	1	0	1	1	1	0	1	0	2
232	1	0	3	0	1	1	0	0	0	0	0	0	1
233	1	1	0	0	1	0	0	1	1	0	0	0	1
234	2	0	3	0	1	0	1	1	1	0	1	0	2
235	2	1	2	0	1	0	0	0	0	0	0	0	1
236	2	1	3	1	1	0	0	0	0	0	0	1	2
237	2	0	3	0	1	1	1	1	1	0	0	0	2
238	1	1	1	1	1	0	0	0	0	0	0	0	1
239	2	0	3	0	1	1	0	1	1	0	0	0	2
240	2	1	3	0	1	0	1	1	1	0	0	0	3
241	2	0	3	0	1	1	0	0	0	0	0	0	2
242	2	1	2	0	1	0	0	1	1	0	0	0	3
243	1	1	2	0	1	0	0	0	0	0	0	0	1
244	1	1	3	0	1	0	0	1	1	0	1	0	3
245	2	1	2	1	1	0	0	1	1	0	0	0	2
246	1	1	0	0	1	1	1	1	1	0	0	0	1
247	2	0	2	0	1	0	1	1	1	0	0	0	2
248	2	1	2	0	1	0	1	1	1	0	0	0	2
249	2	0	3	0	1	1	1	1	1	0	0	0	1
250	2	1	1	0	1	0	0	0	0	0	0	0	2
251	2	0	2	0	1	0	1	1	1	0	1	0	1
252	1	1	1	0	1	0	0	1	1	0	0	0	3
253	2	1	3	0	1	0	1	1	1	0	0	0	3
254	2	0	3	0	1	0	1	1	1	0	0	0	1
255	1	0	0	2	1	0	0	1	1	0	0	0	1
256	2	0	3	0	1	0	0	1	1	0	0	0	2
257	2	0	2	0	1	0	1	1	1	0	0	0	1
258	2	0	3	0	1	0	1	1	1	0	0	0	3
259	2	0	3	0	1	0	1	1	1	1	1	0	2
260	2	1	3	1	1	0	1	1	1	1	1	0	3
261	1	1	3	0	1	1	1	1	1	0	0	0	3
262	2	1	2	0	1	0	0	1	1	0	0	0	1
263	1	1	1	0	1	1	0	0	0	0	0	0	3
264	1	0	3	0	1	0	0	1	1	0	0	0	1
265	2	1	2	2	1	0	1	1	1	1	1	0	2
266	2	0	3	0	1	0	1	1	1	0	0	0	2
267	2	1	2	0	1	1	1	1	1	0	0	0	3
268	1	0	3	0	1	1	0	1	1	0	0	0	2
269	2	0	3	1	1	0	0	0	0	0	0	0	1
270	2	0	3	0	1	1	1	1	1	1	1	0	2
271	1	0	3	0	1	0	0	1	0	0	0	0	1
272	1	1	3	1	1	0	0	1	0	0	1	1	2
273	2	0	3	0	1	0	1	1	1	0	0	0	2
274	1	1	2	0	1	0	1	1	1	0	0	0	2
275	2	1	3	0	1	0	0	0	0	0	0	0	3
276	2	0	3	0	1	0	1	1	1	0	0	0	1
277	1	0	3	0	1	0	0	1	1	0	0	0	3
278	2	0	3	0	1	0	1	1	1	0	0	0	2
279	2	1	3	0	1	0	0	1	1	0	0	0	1
280	2	1	1	0	1	0	0	1	1	0	0	0	2
281	2	0	3	0	1	0	1	1	1	0	0	0	1
282	2	0	3	0	1	0	1	1	1	0	0	0	2
283	1	0	1	0	1	0	0	0	0	0	0	0	1
284	2	0	3	0	1	0	0	0	0	0	0	0	1
285	2	1	3	1	1	0	0	1	1	0	0	0	1
286	2	1	1	1	1	1	1	1	0	1	1	0	3
287	2	0	2	0	1	0	0	1	0	0	0	0	3
288	1	0	3	0	1	0	0	1	1	0	0	0	3
289	2	0	2	1	1	0	0	1	1	0	0	0	3
290	1	0	2	1	1	0	0	1	0	0	0	0	1
291	2	0	3	1	1	0	0	0	0	0	0	0	1
292	2	0	3	0	1	0	0	0	0	0	0	0	1
293	2	0	2	0	1	0	0	0	0	0	0	0	2
294	2	0	2	0	1	0	0	1	0	0	0	0	2
295	2	1	3	0	1	0	0	0	0	0	0	0	2
296	2	1	3	0	1	0	0	1	1	1	0	0	3
297	2	0	3	0	1	0	0	0	0	0	0	0	3
298	1	0	3	0	1	0	0	1	1	0	0	1	1
299	1	0	2	0	1	0	0	1	0	0	0	0	1
300	1	0	1	0	1	0	0	1	1	0	0	0	3
301	1	0	0	0	1	0	0	1	0	0	1	0	1
302	2	1	3	0	1	0	1	1	0	0	0	0	1
303	1	0	3	0	1	1	1	1	1	0	1	0	3
304	1	1	1	1	1	0	0	1	0	0	0	1	2
305	2	1	3	1	1	0	0	0	0	0	0	0	3
306	1	0	2	0	1	0	0	0	0	0	0	0	1
307	2	0	2	2	1	0	0	1	1	0	0	0	1
308	2	0	3	0	1	0	1	1	1	0	0	0	1
309	1	0	3	1	1	0	0	0	0	0	0	0	2
310	2	1	3	1	1	0	0	1	0	0	0	0	1
311	2	0	3	0	1	0	0	1	1	0	1	0	2
312	2	0	3	1	1	0	0	0	0	0	0	0	1
313	2	1	2	0	1	0	1	1	1	0	1	0	1
314	1	1	1	0	1	0	0	1	1	0	0	1	1
315	2	1	1	0	1	0	0	0	0	0	0	0	1
316	1	0	3	0	1	0	0	1	0	0	0	1	1
317	1	1	0	0	1	0	0	0	0	0	0	0	1
318	2	1	0	0	1	1	1	1	0	1	1	0	1
319	2	0	3	0	1	0	0	0	0	0	0	1	2
320	2	0	3	1	1	0	1	1	1	0	1	0	1
321	2	0	3	0	1	0	1	1	1	0	0	0	2
322	2	0	2	0	1	1	0	0	0	0	0	0	2
323	1	0	1	0	1	0	0	0	0	0	0	0	1
324	2	0	3	0	1	0	0	0	0	0	0	0	2
325	2	0	3	0	1	1	1	1	1	0	1	0	3
326	2	1	3	0	1	1	0	1	0	0	0	0	1
327	2	0	3	0	1	0	1	1	1	0	0	0	1
328	2	0	3	0	1	0	1	1	1	0	0	0	2
329	1	0	3	0	1	0	0	1	1	0	0	1	1
330	2	1	3	0	1	0	0	1	1	0	0	0	2
331	2	0	2	0	1	0	0	1	1	0	0	0	2
332	1	0	3	0	1	0	0	1	1	0	0	0	3
333	2	0	3	0	1	0	0	1	1	0	0	0	1
334	1	0	0	0	1	0	1	1	1	0	0	0	1
335	1	1	0	0	1	0	0	1	1	0	0	1	1
336	2	0	3	0	1	1	0	0	0	0	0	0	3
337	2	1	3	0	1	0	1	1	1	0	0	0	1
338	1	1	2	0	1	0	1	1	1	0	0	0	1
339	2	0	3	2	1	0	1	1	0	0	0	0	1
340	1	0	0	0	1	0	0	1	0	0	0	1	3
341	1	0	1	0	1	0	0	0	0	0	0	0	3
342	2	1	2	0	1	0	1	1	1	0	0	0	1
343	2	0	3	1	1	0	0	0	0	0	0	0	3
344	2	0	3	0	1	1	1	1	1	1	1	0	2
345	1	0	3	1	1	0	1	1	1	0	0	0	1
346	2	1	3	0	1	0	0	0	0	0	0	0	3
347	2	0	3	1	1	1	1	1	1	0	0	0	2
348	2	0	3	0	1	0	0	0	0	0	0	0	2
349	2	0	1	0	1	0	1	1	1	0	0	0	1
350	2	0	3	2	1	0	1	1	1	0	0	0	1
351	1	1	0	0	1	0	1	1	0	0	0	0	1
352	2	0	3	0	1	0	0	0	0	0	0	0	3
353	2	0	3	0	1	0	0	0	0	0	0	0	3
354	2	0	1	0	1	0	1	1	1	0	0	0	1
355	1	0	2	2	1	0	1	1	0	0	0	0	1
356	1	1	1	0	1	0	0	0	0	0	0	0	2
357	2	0	3	0	1	0	0	0	0	0	0	0	1
358	2	1	2	1	1	0	0	0	0	0	0	0	1
359	2	1	2	2	1	0	0	1	1	1	1	1	2
360	1	1	1	0	1	0	1	1	1	0	0	0	3
361	2	0	2	0	1	0	1	1	1	1	1	0	3
362	1	0	1	0	1	0	0	1	1	0	0	0	1
363	1	0	3	0	1	0	0	1	1	0	0	0	2
364	2	0	3	0	1	1	0	1	1	0	0	0	3
365	1	0	0	0	1	1	1	1	1	1	1	0	2
366	2	0	3	1	1	0	0	0	0	0	0	0	3
367	2	1	3	0	1	0	1	1	1	1	1	0	3
368	1	1	2	0	1	0	1	1	1	0	0	0	3
369	1	1	2	0	1	0	0	1	1	0	1	0	1
370	2	0	3	0	1	0	1	1	1	0	0	0	1
371	2	0	3	0	1	0	0	0	0	0	0	0	1
372	1	1	0	1	1	0	1	1	1	0	0	0	1
373	1	0	1	0	1	0	0	0	0	0	0	0	1
374	2	0	1	2	1	0	1	1	1	0	0	0	3
375	2	1	2	0	1	0	1	1	1	0	0	0	1
376	1	0	3	0	1	0	0	1	1	0	0	1	1
377	2	0	3	1	1	0	1	1	1	0	0	0	2
378	1	0	1	0	1	0	0	1	1	0	0	0	2
379	2	0	3	0	1	0	0	0	0	0	0	0	1
380	1	1	3	0	1	0	1	1	1	0	0	0	1
381	2	0	2	0	1	0	0	1	1	0	1	0	2
382	2	0	3	2	1	0	1	1	1	0	0	0	2
383	1	0	2	0	1	0	0	0	0	0	0	0	2
384	1	0	3	0	1	0	0	0	0	0	0	0	1
385	1	0	3	0	1	0	1	1	1	0	0	0	3
386	2	0	3	0	1	0	1	1	0	0	0	0	2
387	2	0	3	0	1	0	1	1	1	0	0	0	1
388	1	0	3	0	1	0	0	0	0	0	0	0	2
389	1	0	3	0	1	0	0	1	1	0	0	1	1
390	2	1	0	0	1	0	1	1	0	1	1	0	2
391	1	1	0	1	1	1	1	1	1	0	0	0	1
392	2	0	3	0	1	0	1	1	1	1	1	0	2
393	2	0	3	2	1	0	0	1	1	0	0	0	1
394	1	1	2	0	1	0	0	1	1	0	0	0	3
395	1	0	2	0	1	0	0	0	0	0	0	0	1
396	2	0	3	0	1	1	0	0	0	0	0	0	2
397	2	0	2	2	1	0	1	1	0	0	0	0	1
398	2	1	1	0	1	0	1	1	0	0	0	0	1
399	2	1	1	0	1	0	1	1	0	1	1	0	1
400	2	1	3	0	1	0	0	1	1	0	0	0	3
401	2	0	3	0	1	0	0	0	0	0	0	0	3
402	2	0	3	2	1	0	0	1	1	0	1	0	1
403	2	1	2	0	1	0	1	1	0	0	1	0	1
404	1	1	2	0	1	0	1	1	0	0	0	0	1
405	2	1	2	2	1	0	0	1	1	0	0	0	1
406	2	0	1	2	1	0	1	1	1	1	0	0	1
407	2	0	3	1	1	0	1	1	1	0	0	0	3
408	2	0	3	1	1	0	0	1	1	0	0	0	3
409	1	0	0	0	1	0	0	0	0	0	0	0	2
410	2	1	3	2	1	0	1	1	1	0	0	0	2
411	2	1	3	0	1	1	0	0	0	0	0	0	3
412	2	0	3	1	1	0	1	1	1	0	0	0	2
413	1	0	3	0	1	0	1	1	1	0	0	0	1
414	2	0	3	0	1	1	0	0	0	0	0	1	3
415	1	1	3	0	1	0	0	1	1	0	0	0	1
416	2	1	3	0	1	0	0	1	0	0	0	0	1
417	1	1	3	0	1	0	1	1	1	0	0	0	1
418	2	0	3	0	1	0	0	0	0	0	0	0	3
419	2	0	1	1	1	0	0	0	0	0	0	0	1
420	2	0	3	1	1	0	0	1	1	0	0	0	1
421	2	0	2	1	1	0	0	0	0	0	0	0	3
422	2	0	3	0	1	0	0	0	0	0	0	0	1
423	1	1	3	0	1	0	1	1	1	0	0	0	1
424	2	0	3	0	1	0	0	0	0	0	0	0	1
425	2	0	3	2	1	0	0	0	0	0	0	0	3
426	1	0	0	0	1	1	0	1	1	0	0	1	3
427	2	1	1	0	1	0	1	1	1	1	1	0	3
428	1	0	2	0	1	0	1	1	1	0	0	0	1
429	2	1	2	0	1	0	1	1	1	0	0	0	1
430	2	0	3	0	1	0	1	1	1	0	0	0	2
431	2	1	3	0	1	0	1	1	0	1	0	0	1
432	1	0	0	0	1	0	0	1	1	0	0	1	1
433	2	1	1	0	1	0	1	1	1	0	0	0	1
434	1	1	0	0	1	0	0	1	1	0	0	0	3
435	2	1	3	0	1	0	0	0	0	0	0	0	1
436	2	1	1	0	1	0	1	1	1	1	1	0	1
437	2	1	2	2	1	1	0	1	1	0	0	0	1
438	2	0	3	0	1	0	0	0	0	0	0	0	1
439	1	1	3	1	1	0	0	1	1	0	0	0	1
440	1	1	0	0	1	0	0	1	1	0	0	1	3
441	1	1	3	0	1	1	0	1	1	0	0	0	2
442	2	1	1	2	1	0	0	1	1	0	0	0	2
443	2	1	1	0	0	0	0	0	0	0	0	0	1
444	1	0	2	2	1	0	0	0	0	0	0	0	1
445	2	1	0	0	1	0	1	1	0	0	0	0	1
446	2	1	3	1	1	0	1	1	0	0	0	0	1
447	1	0	2	0	1	0	1	1	1	1	1	0	1
448	2	0	2	2	1	0	1	1	1	0	0	0	2
449	2	1	2	0	1	0	0	0	0	0	0	0	2
450	1	1	1	0	1	0	0	0	0	0	0	0	1
451	2	1	2	0	1	0	1	1	0	0	0	0	1
452	2	0	3	0	1	0	1	1	1	0	0	0	1
453	2	1	3	0	1	0	0	0	0	0	0	0	3
454	2	0	3	0	1	0	0	1	1	0	0	0	3
455	2	0	3	0	1	0	0	0	0	0	0	0	2
456	2	1	2	2	1	0	0	1	0	0	0	0	1
457	2	0	3	0	1	0	0	1	1	0	0	0	1
458	2	0	3	0	1	1	1	1	0	1	1	0	2
459	2	0	3	0	1	0	1	1	1	0	0	0	1
460	2	0	3	0	1	0	0	1	1	0	0	0	2
461	1	0	3	0	1	1	0	1	1	0	0	0	3
462	2	1	0	0	1	0	1	1	0	1	1	0	1
463	2	1	3	0	1	0	0	1	0	0	0	0	1
464	2	0	3	0	1	0	0	0	0	0	0	0	3
465	2	0	3	1	1	0	1	1	1	0	0	0	1
466	2	0	2	1	1	0	1	1	1	0	0	0	1
467	1	1	1	1	1	0	1	1	1	0	0	0	1
468	2	1	3	0	1	0	1	1	1	0	0	0	1
469	1	1	2	0	1	0	0	0	0	0	0	0	1
470	2	1	2	0	1	0	0	0	0	0	0	0	1
471	2	1	0	1	1	1	0	1	0	0	1	0	2
472	1	1	1	0	1	0	0	0	0	0	0	0	2
473	1	0	3	1	1	0	1	1	1	0	0	0	3
474	2	0	3	0	1	0	0	0	0	0	0	0	1
475	1	1	3	0	1	1	0	1	0	0	0	0	2
476	1	0	3	0	1	0	1	1	1	0	0	0	1
477	2	1	2	0	1	0	0	1	1	0	0	0	3
478	2	1	3	0	1	0	1	1	1	0	0	0	3
479	1	1	2	1	1	1	0	0	0	0	0	0	3
480	2	1	2	0	1	0	1	1	1	0	0	0	2
481	2	1	2	1	1	0	1	1	1	0	0	0	3
482	1	0	1	0	1	0	0	0	0	0	0	0	3
483	2	1	2	1	1	1	1	1	1	0	0	0	2
484	2	1	3	0	1	0	1	1	1	0	0	0	1
485	1	0	0	0	1	1	1	1	1	0	0	0	2
486	1	1	0	1	1	0	1	1	0	1	0	0	3
487	2	1	2	0	1	1	1	1	0	0	0	0	1
488	2	0	3	0	1	0	1	1	1	0	0	0	1
489	1	1	3	0	1	0	1	1	0	0	0	0	1
490	1	0	1	0	1	0	1	1	0	1	1	0	2
491	2	0	2	0	1	0	1	1	1	0	0	0	2
492	2	0	3	0	1	1	0	1	1	0	0	0	2
493	2	0	2	2	1	0	1	1	1	0	0	0	1
494	2	0	3	1	1	0	0	1	0	0	0	0	2
495	2	0	3	0	1	0	1	1	1	0	0	0	1
496	1	0	0	0	1	1	1	1	1	1	0	0	2
497	1	1	3	0	1	0	0	0	0	0	0	0	1
498	1	0	1	0	1	0	0	1	0	0	0	1	1
499	1	0	2	1	1	0	0	0	0	0	0	0	1
500	2	1	2	1	1	0	1	1	1	0	0	0	1
501	1	0	2	0	1	0	1	1	1	1	1	0	3
502	2	0	3	0	1	0	0	1	1	0	0	0	2
503	2	0	3	0	1	0	0	1	1	0	0	0	1
504	2	0	3	0	1	0	1	1	1	0	0	0	1
505	1	1	0	0	1	1	0	0	0	0	0	0	1
506	1	0	0	0	1	0	0	0	0	0	0	0	1
507	1	1	2	0	1	0	0	0	0	0	0	0	3
508	2	1	3	0	1	0	0	1	1	0	0	0	2
509	1	1	2	1	1	1	0	1	0	0	0	0	3
510	2	0	3	0	1	1	1	1	1	1	1	0	3
511	1	1	2	0	1	0	0	1	1	0	0	0	3
512	2	0	3	0	1	0	0	0	0	0	0	0	1
513	1	1	0	0	1	0	1	1	1	0	0	0	1
514	2	0	3	0	1	0	1	1	1	0	0	0	1
515	2	0	3	0	1	0	1	1	1	0	1	0	1
516	1	0	1	0	1	0	0	1	1	0	0	1	2
517	2	1	3	2	1	0	0	0	0	0	0	0	1
518	1	1	2	0	1	0	1	1	1	0	0	0	3
519	1	1	0	1	1	0	0	1	1	0	0	0	3
520	1	1	3	0	1	0	0	0	0	0	0	1	2
521	1	1	3	2	1	0	1	1	1	0	0	0	1
522	2	1	2	2	1	1	1	1	1	0	0	0	2
523	2	1	2	1	1	0	1	1	1	0	0	0	1
524	2	1	2	0	1	0	1	1	1	0	0	0	3
525	1	0	0	0	1	0	0	0	0	0	0	0	1
526	2	1	3	0	1	0	1	1	1	0	1	0	3
527	1	1	2	0	1	0	0	1	1	0	0	1	1
528	1	0	1	0	1	0	1	1	1	0	0	0	2
529	1	1	1	1	1	0	1	1	1	0	0	0	2
530	2	1	1	0	1	0	0	0	0	0	0	0	3
531	2	1	2	2	1	0	1	1	1	0	0	0	2
532	1	0	1	1	0	0	0	1	0	0	0	0	1
533	1	1	1	1	1	0	0	1	0	0	0	1	2
534	2	1	3	0	1	0	0	0	0	0	0	0	1
535	2	1	2	1	1	0	1	1	1	1	1	0	3
536	2	0	3	0	1	0	1	1	1	0	0	0	1
537	2	0	1	0	1	0	1	1	1	0	0	0	1
538	1	1	2	0	1	0	0	0	0	0	0	0	1
539	2	0	3	2	1	0	1	1	1	0	0	0	2
540	2	1	3	0	1	0	0	0	0	0	0	0	2
541	2	0	1	0	1	0	0	1	0	0	0	0	2
542	2	1	3	0	1	1	1	1	1	0	0	0	1
543	2	0	3	1	1	0	0	0	0	0	0	0	2
544	2	0	2	2	1	0	0	1	1	0	0	0	2
545	2	1	2	0	1	0	0	0	0	0	0	0	2
546	2	1	2	0	1	0	1	1	1	0	0	0	3
547	2	1	3	0	1	0	0	0	0	0	0	0	1
548	1	1	1	0	0	0	1	1	1	0	0	0	2
549	2	1	3	0	1	1	1	1	1	0	0	0	3
550	2	0	2	2	1	0	0	1	1	0	0	0	1
551	2	1	3	0	1	0	0	1	1	0	0	0	3
552	2	0	3	0	1	0	0	1	1	0	0	1	2
553	1	1	2	0	1	0	0	0	0	0	0	0	3
554	2	1	3	2	1	0	0	0	0	0	0	0	3
555	1	1	2	0	1	0	0	1	1	0	0	1	2
556	2	0	2	0	1	0	1	1	0	0	0	0	2
557	2	1	2	1	1	0	1	1	1	0	0	0	3
558	2	1	3	2	1	1	0	1	1	0	0	0	2
559	2	0	3	2	1	0	1	1	1	0	0	0	1
560	2	1	2	1	1	0	0	1	1	0	1	0	2
561	2	0	3	0	1	0	1	1	1	0	0	0	2
562	2	1	2	0	1	1	0	0	0	0	0	0	1
563	2	0	3	0	1	0	0	1	1	0	0	0	2
564	1	1	1	0	1	0	0	1	0	0	0	0	1
565	1	0	2	0	1	0	0	1	1	0	0	0	1
566	2	0	3	0	1	0	0	1	1	0	0	0	2
567	2	0	2	0	1	0	1	1	1	1	1	0	2
568	1	0	2	0	1	0	0	0	0	0	0	0	1
569	1	0	0	0	1	1	0	1	1	0	0	0	1
570	1	0	1	1	1	0	1	1	1	0	1	0	2
571	2	1	3	0	1	0	0	1	0	1	1	0	2
572	2	0	2	0	1	0	1	1	1	0	1	0	1
573	2	0	3	1	1	1	1	1	1	0	0	0	2
574	2	0	3	0	1	0	1	1	1	0	0	0	2
575	2	1	2	0	1	0	1	1	1	0	0	0	2
576	2	1	2	1	1	1	0	1	1	0	0	0	2
577	1	0	1	0	1	0	0	0	0	0	0	0	1
578	1	0	3	0	1	0	0	1	1	0	0	0	2
579	1	1	1	0	1	0	0	1	1	0	0	0	3
580	2	0	3	0	1	0	0	1	1	0	0	0	1
581	1	0	0	0	1	0	0	0	0	0	0	0	1
582	1	1	0	0	1	0	0	0	0	0	0	0	1
583	1	0	0	0	1	1	0	0	0	0	0	0	1
584	2	0	3	1	1	0	1	1	1	0	0	0	3
585	2	1	3	0	1	0	0	0	0	0	0	0	2
586	2	0	3	0	1	0	1	1	1	0	0	0	1
587	2	1	2	0	1	0	1	1	1	0	1	0	1
588	2	0	2	2	1	0	1	1	1	1	1	0	1
589	1	0	1	0	1	0	0	1	0	0	0	1	1
590	1	0	3	0	1	0	0	1	0	0	1	0	1
591	2	1	2	0	1	0	1	1	1	0	0	0	3
592	1	0	3	0	1	0	1	1	1	0	0	0	1
593	1	0	1	1	1	0	0	1	1	0	0	0	1
594	2	1	2	0	1	0	0	0	0	0	0	0	1
595	2	0	2	0	1	0	0	1	0	0	0	0	2
596	1	1	2	0	1	0	0	1	0	0	0	0	1
597	2	0	2	0	1	0	1	1	1	0	0	0	2
598	2	0	3	0	1	0	0	0	0	0	0	0	3
599	2	0	3	0	1	1	1	1	1	0	0	0	1
600	2	1	2	1	1	0	1	1	1	0	0	0	2
601	2	1	3	0	1	0	1	1	1	1	1	0	1
602	2	1	3	0	1	0	0	0	0	0	0	0	3
603	1	0	3	0	1	0	1	1	1	0	0	0	1
604	1	0	2	0	1	0	0	1	1	0	0	1	3
605	1	0	3	0	1	0	0	0	0	0	0	0	1
606	2	0	2	0	1	0	1	1	1	0	0	0	1
607	1	0	0	0	0	0	0	0	0	0	0	0	1
608	2	0	2	0	1	0	1	1	1	0	1	0	1
609	1	1	1	0	1	0	1	1	1	0	0	0	1
610	2	0	3	0	1	0	0	1	1	0	0	1	1
611	1	1	2	0	1	1	1	1	1	0	0	0	1
612	1	0	1	0	1	0	0	0	0	0	0	0	1
613	2	1	1	0	1	0	1	1	1	1	1	0	3
614	1	0	2	0	1	1	1	1	1	0	0	0	1
615	1	0	1	1	1	1	0	1	1	0	0	0	2
616	2	0	3	2	1	0	0	1	1	0	1	0	1
617	2	0	3	0	1	0	0	0	0	0	0	0	1
618	2	0	3	0	1	0	0	0	0	0	0	0	1
619	2	1	2	1	1	0	1	1	1	0	0	0	1
620	1	0	3	1	1	0	0	1	1	0	0	0	1
621	1	0	1	0	1	0	0	1	1	0	0	1	1
622	2	0	3	0	1	0	0	1	1	0	0	0	3
623	1	0	2	0	1	1	0	1	0	0	1	0	3
624	1	0	3	0	1	0	0	0	0	0	0	0	2
625	2	1	1	2	1	0	0	1	1	0	0	0	1
626	1	0	1	0	1	0	1	1	1	0	0	0	1
627	1	0	0	0	1	1	1	1	1	0	0	0	2
628	2	0	3	1	1	0	1	1	1	0	0	0	3
629	1	0	0	0	1	1	1	1	1	0	0	0	3
630	2	0	3	1	1	0	1	1	1	0	0	0	2
631	2	1	3	0	1	1	1	1	0	1	1	0	3
632	1	0	2	0	1	0	0	0	0	0	0	0	2
633	1	0	0	0	1	1	1	1	1	0	0	0	1
634	2	0	3	0	1	0	1	1	1	0	1	0	2
635	2	0	3	0	1	0	1	1	1	0	0	0	1
636	2	0	3	0	1	0	1	1	0	0	0	0	1
637	1	0	3	0	1	0	1	1	0	1	1	0	1
638	2	0	2	2	1	0	1	1	1	1	1	0	1
639	2	0	1	1	1	0	1	1	0	1	0	0	1
640	2	1	3	0	1	0	1	1	1	0	0	0	1
641	1	0	2	0	1	0	1	1	0	1	1	0	1
642	2	0	2	0	1	0	1	1	1	0	0	0	2
643	1	1	3	1	1	0	0	0	0	0	0	0	2
644	2	1	1	0	1	0	1	1	1	1	1	0	1
645	1	0	1	0	1	0	0	0	0	0	0	0	1
646	1	0	1	0	1	0	0	0	0	0	0	0	1
647	1	1	2	0	1	0	0	1	1	0	0	0	1
648	1	1	3	0	1	0	1	1	1	0	0	0	1
649	2	0	3	0	1	0	1	1	1	0	1	0	1
650	2	1	2	0	1	0	0	0	0	0	0	0	1
651	2	0	2	0	1	0	1	1	0	0	0	0	1
652	2	0	3	0	1	0	1	1	1	0	0	0	1
653	2	0	2	2	1	0	0	0	0	0	0	0	2
654	2	1	3	0	1	0	1	1	1	0	0	0	1
655	2	0	3	0	1	1	1	1	1	0	0	0	3
656	1	1	0	0	1	1	0	1	1	0	0	0	3
657	1	0	2	0	1	1	1	1	0	1	1	0	1
658	2	0	3	0	1	0	1	1	1	0	0	0	1
659	1	0	3	0	1	0	0	1	1	0	0	0	1
660	2	1	3	1	1	0	0	1	1	0	0	0	3
661	2	0	3	0	1	0	0	1	1	0	0	0	1
662	2	0	3	0	1	0	1	1	1	0	0	0	3
663	1	0	3	2	1	0	0	0	0	0	0	0	1
664	2	0	3	0	1	0	1	1	0	0	1	0	1
665	1	1	2	0	1	0	1	1	1	0	1	0	3
666	1	1	3	0	1	0	1	1	1	0	0	0	1
667	2	0	3	1	1	0	0	1	1	0	0	0	2
668	2	1	3	0	1	0	1	1	1	0	0	0	2
669	1	0	2	2	1	0	0	0	0	0	0	0	1
670	2	0	3	0	1	0	1	1	1	0	0	0	1
671	2	0	3	0	1	0	0	0	0	0	0	0	1
672	2	1	3	0	1	0	1	1	1	1	1	0	1
673	1	0	3	0	1	0	1	1	1	0	1	0	1
674	1	0	1	0	1	1	0	0	0	0	0	0	2
675	1	0	0	1	1	1	0	1	0	0	0	0	3
676	2	1	3	0	1	1	1	1	1	0	0	0	3
677	2	0	1	0	1	0	1	1	1	0	0	0	1
678	1	0	3	0	1	0	0	0	0	0	0	0	1
679	2	0	3	0	1	1	1	1	1	0	0	0	1
680	2	0	2	0	1	0	0	1	1	0	0	0	1
681	2	0	3	0	1	0	0	0	0	0	0	0	1
682	2	0	3	0	1	0	1	1	1	0	0	0	1
683	1	1	2	0	1	0	0	0	0	0	0	1	1
684	2	0	2	0	1	0	0	1	0	1	1	0	1
685	2	1	2	0	1	0	0	1	1	0	1	0	1
686	2	0	2	0	1	0	1	1	1	0	0	0	1
687	1	1	2	1	1	0	0	1	1	0	0	0	2
688	2	0	2	0	1	0	1	1	1	1	1	0	2
689	2	1	3	0	1	0	1	1	1	0	0	0	2
690	1	0	2	0	1	0	0	0	0	0	0	0	1
691	2	0	2	0	1	0	1	1	1	0	0	0	1
692	2	0	2	0	1	0	0	1	1	0	0	0	1
693	2	0	3	0	1	0	1	1	1	0	0	0	1
694	2	1	0	0	1	1	1	1	0	1	0	0	1
695	2	0	2	0	1	0	1	1	1	1	1	0	1
696	1	0	1	0	1	0	0	1	0	0	0	1	1
697	2	1	2	0	1	0	1	1	1	1	1	0	3
698	2	0	3	0	1	0	1	1	1	0	1	0	2
699	1	0	2	0	1	0	0	1	1	0	0	0	1
700	2	1	0	0	1	0	0	0	0	0	0	0	1
701	2	0	3	0	1	0	0	0	0	0	0	0	1
702	1	1	0	1	1	0	1	1	1	0	0	0	3
703	2	0	3	0	1	0	1	1	1	0	0	0	1
704	1	0	1	0	1	0	0	0	0	0	0	0	1
705	2	1	3	1	1	1	1	1	1	0	0	0	1
706	2	0	2	0	1	0	1	1	1	0	1	0	2
707	2	1	1	2	1	0	1	1	1	0	0	0	3
708	2	0	2	0	1	0	1	1	1	0	0	0	3
709	1	1	0	0	1	1	0	1	1	0	0	0	1
710	2	0	3	0	1	0	1	1	1	0	0	0	3
711	1	1	3	0	1	0	0	0	0	0	0	0	1
712	2	1	2	2	1	0	1	1	1	0	0	0	1
713	1	0	3	1	1	1	1	1	1	0	0	0	2
714	1	1	1	0	1	0	0	1	1	0	0	0	1
715	1	1	2	0	1	1	0	0	0	0	0	1	3
716	1	0	2	0	1	0	1	1	0	0	0	0	1
717	1	0	2	0	1	0	0	1	0	0	0	1	1
718	2	0	3	2	1	0	1	1	1	0	0	0	1
719	2	0	3	0	1	0	0	1	1	0	0	0	1
720	2	0	3	2	1	0	0	1	1	0	0	0	1
721	1	0	2	0	1	0	1	1	1	0	0	0	1
722	1	1	0	0	1	1	1	1	0	0	0	0	1
723	2	0	0	0	1	1	1	1	1	0	1	0	1
724	1	0	0	0	1	1	0	1	0	0	0	1	1
725	2	0	3	0	1	0	1	1	1	0	0	0	1
726	2	0	2	0	1	0	1	1	1	0	0	0	1
727	2	1	2	0	1	0	1	1	1	0	0	0	3
728	1	0	2	0	1	0	0	1	1	0	0	1	1
729	2	1	1	0	1	0	1	1	1	0	0	0	2
730	2	0	1	0	1	0	0	0	0	0	0	0	2
731	2	0	2	0	1	0	0	0	0	0	0	0	1
732	1	1	2	0	1	0	1	1	1	0	0	0	1
733	1	1	2	0	1	0	0	0	0	0	0	0	1
734	1	1	1	0	1	0	0	0	0	0	0	0	1
735	1	1	2	2	1	0	0	0	0	0	0	0	1
736	2	0	3	0	1	0	1	1	1	0	0	0	1
737	2	1	3	0	1	0	0	1	0	0	0	0	1
738	1	1	0	0	1	0	0	0	0	0	0	0	3
739	1	0	3	0	1	0	0	0	0	0	0	0	3
740	2	0	3	2	1	1	1	1	1	0	0	0	3
741	2	0	3	0	1	0	0	0	0	0	0	0	2
742	2	1	3	1	1	0	1	1	1	1	1	0	3
743	1	1	3	0	1	0	0	0	0	0	0	0	1
744	1	1	0	0	0	1	1	1	0	0	0	0	2
745	1	0	0	0	1	0	1	1	1	0	0	0	1
746	1	0	1	0	1	0	1	1	1	0	0	0	1
747	2	0	3	2	1	0	1	1	1	0	0	0	1
748	1	0	2	1	1	1	1	1	1	0	0	0	1
749	1	0	2	0	1	0	1	1	1	0	0	0	1
750	2	0	1	0	1	0	1	1	0	0	1	0	1
751	2	1	0	0	1	0	1	1	1	1	1	0	1
752	2	0	3	0	1	0	1	1	1	0	0	0	3
753	2	0	3	0	1	0	0	1	1	0	0	0	1
754	1	0	2	0	1	0	0	0	0	0	0	0	1
755	2	1	0	0	1	0	0	0	0	0	0	0	1
756	2	0	3	1	1	1	1	1	1	0	1	0	3
757	2	0	3	1	1	0	0	1	1	0	0	0	1
758	1	0	1	0	1	0	0	1	1	0	1	0	1
759	1	1	2	0	1	0	1	1	1	0	0	0	3
760	2	0	3	1	1	0	1	1	1	0	0	0	1
761	2	1	2	0	1	0	1	1	1	0	0	0	1
762	1	1	2	0	1	0	0	0	0	0	0	0	1
763	2	0	3	0	1	0	0	0	0	0	0	0	1
764	1	1	3	0	1	0	0	1	1	0	0	0	2
765	1	0	3	1	1	0	0	1	1	0	0	0	3
766	1	0	0	0	1	1	0	1	0	0	0	0	1
767	2	0	3	1	1	0	0	0	0	0	0	0	1
768	2	0	3	0	1	0	0	0	0	0	0	0	1
769	2	0	2	0	1	1	1	1	1	0	0	0	2
770	1	1	0	0	1	1	0	0	0	0	0	0	1
771	1	0	1	0	1	0	1	1	1	0	0	0	3
772	1	0	0	0	1	1	0	1	0	0	0	0	3
773	2	0	3	0	1	0	1	1	1	0	0	0	1
774	2	0	3	2	1	0	0	1	1	0	1	0	2
775	1	0	1	0	1	0	0	1	0	0	0	1	1
776	2	0	3	0	1	0	0	1	1	0	0	0	1
777	2	1	3	0	1	0	1	1	1	0	0	0	1
778	1	1	3	1	1	0	0	1	1	0	0	0	1
779	1	1	0	0	1	1	0	0	0	0	0	0	1
780	2	1	0	1	1	0	1	1	1	0	0	0	1
781	1	0	3	2	1	0	1	1	1	0	0	0	1
782	1	1	2	0	1	0	0	0	0	0	0	0	1
783	2	0	3	0	1	0	0	0	0	0	0	0	1
784	2	0	3	0	1	0	1	1	1	0	0	0	1
785	2	0	3	0	1	0	0	0	0	0	0	0	1
786	1	1	0	0	1	1	0	0	0	0	0	0	3
787	2	1	2	0	1	1	1	1	1	1	0	0	3
788	2	0	3	0	1	0	1	1	1	0	0	0	1
789	2	0	3	0	1	0	1	1	0	0	0	0	1
790	1	0	1	0	1	1	0	1	0	0	0	0	1
791	1	0	0	0	1	0	0	1	0	0	0	0	2
792	2	1	2	0	1	0	0	0	0	0	0	0	2
793	1	1	2	0	1	0	1	1	1	0	0	0	1
794	2	0	3	0	1	0	0	0	0	0	0	0	1
795	1	0	2	1	1	0	0	1	0	0	0	0	3
796	2	0	3	0	1	1	1	1	0	0	0	0	1
797	2	0	3	0	1	0	1	1	1	0	1	0	1
798	2	0	3	0	1	0	1	1	1	0	0	0	1
799	1	0	2	0	1	0	0	0	0	0	0	1	1
800	2	1	3	0	1	0	0	0	0	0	0	0	1
801	2	0	2	0	1	0	0	0	0	0	0	0	2
802	1	0	0	0	0	1	0	0	0	0	0	0	1
803	2	0	3	0	1	0	0	1	1	0	1	0	1
804	1	0	2	0	1	0	0	1	0	0	0	1	3
805	2	1	2	0	1	0	1	1	0	0	0	0	1
806	1	1	0	0	0	0	0	1	1	0	0	0	1
807	1	0	2	1	1	1	0	1	1	0	1	1	1
808	1	1	3	0	1	0	0	0	0	0	0	0	1
809	1	1	3	0	1	0	0	1	1	0	0	0	3
810	2	0	2	2	1	0	1	1	1	0	0	0	1
811	2	1	2	0	1	0	0	0	0	0	0	0	1
812	2	0	3	0	1	0	1	1	1	0	0	0	1
813	2	1	3	0	1	0	0	1	0	0	0	0	1
814	2	0	2	1	1	0	1	1	1	0	0	0	1
815	1	0	1	0	1	0	0	0	0	0	0	0	1
816	2	0	3	0	1	0	0	1	1	0	0	0	1
817	1	0	2	0	1	0	0	1	1	0	0	0	1
818	2	0	3	0	1	0	1	1	1	0	0	0	1
819	1	1	2	0	1	0	0	0	0	0	0	0	1
820	1	1	2	0	1	0	0	0	0	0	0	0	2
821	1	1	1	0	1	0	0	1	0	0	0	1	1
822	2	1	3	0	1	0	1	1	1	0	0	0	1
823	1	1	2	0	1	1	0	1	1	0	1	0	3
824	1	0	2	0	1	0	1	1	1	0	0	0	1
825	2	1	2	0	1	0	0	0	0	0	0	0	1
826	2	0	0	0	1	1	0	0	0	0	0	1	1
827	2	0	3	1	1	0	0	1	1	0	0	0	2
828	1	1	3	0	1	0	1	1	0	0	1	0	1
829	1	1	1	0	1	1	1	1	0	0	0	0	1
830	2	1	0	0	1	0	1	1	1	1	1	0	1
831	2	0	2	2	1	0	0	0	0	0	0	0	1
832	2	0	3	0	1	0	1	1	1	0	0	0	1
833	2	1	1	0	1	0	1	1	1	1	1	0	1
834	2	1	2	0	1	0	0	1	0	0	0	0	2
835	1	0	2	1	1	0	1	1	1	0	0	0	1
836	1	1	2	1	1	1	1	1	0	0	0	0	3
837	1	1	0	0	1	1	0	0	0	0	0	0	1
838	1	1	0	1	0	0	0	0	0	0	0	0	2
839	2	1	3	0	1	0	1	1	1	0	0	0	1
840	1	1	2	0	1	0	1	1	1	0	0	0	1
841	2	0	3	0	1	0	0	1	1	0	0	0	2
842	2	0	3	1	1	0	0	1	0	1	0	0	2
843	1	0	2	0	1	0	0	1	0	0	0	0	1
844	2	0	3	1	1	0	0	1	1	0	0	0	3
845	2	1	3	0	1	0	0	1	1	0	0	0	3
846	1	1	1	0	1	0	1	1	1	0	0	0	3
847	2	1	3	0	1	0	1	1	1	0	0	0	1
848	2	0	3	1	1	0	0	0	0	0	0	0	1
849	1	0	1	0	1	0	0	0	0	0	0	0	1
850	2	0	3	0	1	0	0	0	0	0	0	0	3
851	2	0	3	0	1	0	0	0	0	0	0	0	1
852	2	0	2	0	1	1	1	1	1	0	0	0	3
853	2	0	3	0	1	0	1	1	1	0	0	0	1
854	2	0	2	1	1	0	1	1	1	0	0	0	1
855	1	0	1	0	1	0	0	0	0	0	0	0	1
856	2	0	2	1	1	0	1	1	0	0	1	0	1
857	2	1	2	2	1	0	1	1	1	0	1	0	3
858	1	0	2	0	1	0	1	1	1	0	0	0	1
859	1	0	1	0	1	0	0	0	0	0	0	1	1
860	2	1	3	0	1	0	1	1	1	0	0	0	1
861	2	0	3	0	1	0	0	1	1	0	0	0	3
862	1	1	3	2	1	0	0	0	0	0	0	0	2
863	1	0	2	0	1	0	0	0	0	0	0	0	1
864	1	1	1	1	1	0	1	1	0	1	1	0	1
865	2	1	3	0	1	0	0	1	1	0	0	0	1
866	2	1	1	2	1	0	1	1	1	1	1	0	1
867	2	0	3	0	1	0	0	0	0	0	0	0	1
868	2	0	3	0	1	0	1	1	1	1	1	0	1
869	1	1	0	0	1	0	1	1	0	1	1	0	3
870	2	1	3	0	1	0	1	1	1	0	0	0	1
871	2	1	3	0	1	0	0	0	0	0	0	0	1
872	2	0	3	2	1	0	1	1	1	0	0	0	2
873	1	0	1	2	1	0	0	0	0	0	0	0	1
874	1	0	3	1	1	0	0	0	0	0	0	0	1
875	2	0	2	0	1	0	0	0	0	0	0	0	1
876	2	1	1	0	1	0	0	1	1	0	1	0	1
877	1	1	1	0	1	0	1	1	1	1	1	0	1
878	1	0	3	0	1	0	0	1	1	0	1	0	1
879	2	0	3	0	1	0	0	1	1	0	0	0	2
880	1	1	0	0	1	0	1	1	1	0	0	0	1
881	2	0	3	0	1	0	1	1	1	0	0	0	1
882	2	0	3	2	1	0	1	1	1	0	0	0	2
883	1	0	3	2	1	0	0	1	1	0	0	0	1
884	2	1	3	0	0	0	0	0	0	0	0	0	1
885	1	0	3	0	1	1	1	1	1	0	0	0	3
886	2	0	3	1	1	0	1	1	1	0	0	0	1
887	2	0	3	2	1	1	1	1	1	0	1	0	2
888	1	0	0	0	1	1	1	1	1	0	0	0	1
889	1	0	0	0	1	0	0	0	0	0	0	0	2
890	1	0	2	0	1	0	0	1	1	0	0	1	3
891	2	0	3	0	1	0	0	0	0	0	0	0	3
892	2	0	2	0	1	0	1	1	0	0	0	0	2
893	2	0	3	2	1	0	1	1	1	0	1	0	1
894	1	0	1	1	1	0	0	1	1	0	0	0	1
895	1	1	0	1	1	0	0	1	1	0	0	1	2
896	2	1	3	2	1	0	0	0	0	0	0	0	1
897	2	0	3	0	1	0	0	1	1	0	0	0	3
898	2	1	3	0	1	0	0	1	1	0	0	0	1
899	1	0	0	0	1	1	0	1	1	0	0	0	1
900	2	1	2	0	1	0	0	0	0	0	0	0	2
901	2	1	3	1	1	0	0	0	0	0	0	0	1
902	2	0	3	0	1	0	1	1	1	0	0	0	3
903	1	0	3	0	1	0	0	1	1	0	0	1	3
904	2	1	2	0	1	0	1	1	1	0	0	0	2
905	2	1	3	1	1	0	1	1	1	0	0	0	1
906	1	1	3	1	1	1	1	1	1	0	0	0	2
907	1	0	3	0	1	0	0	1	1	0	0	1	1
908	1	0	2	0	1	0	0	1	1	0	0	1	1
909	2	0	3	0	1	0	1	1	0	0	0	0	1
910	1	0	2	0	1	0	0	1	1	0	0	1	2
911	1	0	1	0	1	0	0	0	0	0	0	0	1
912	1	0	2	0	1	0	1	1	1	1	1	0	2
913	2	0	3	0	1	0	0	1	1	0	0	0	1
914	1	1	0	0	1	0	0	1	1	0	0	0	1
915	2	1	2	0	1	0	0	0	0	0	0	0	3
916	2	0	3	0	1	0	1	1	1	0	0	0	1
917	2	1	3	2	1	1	1	1	1	0	1	0	2
918	1	0	0	0	0	1	0	0	0	0	0	0	1
919	1	0	3	0	1	0	1	1	1	0	0	0	1
920	2	0	3	0	1	0	1	1	1	0	0	0	1
921	2	0	3	0	1	0	0	0	0	0	0	0	1
922	1	1	2	0	1	0	1	1	1	0	0	0	1
923	1	1	0	2	1	0	0	0	0	0	0	0	1
924	1	1	2	0	1	1	1	1	1	0	0	0	2
925	1	0	2	0	1	0	0	1	1	0	0	0	2
926	2	0	2	1	1	0	1	1	1	1	1	0	3
927	1	0	0	0	1	1	0	1	0	0	0	1	1
928	1	1	3	0	1	0	1	1	1	0	0	0	3
929	1	0	2	0	0	0	1	1	1	0	0	0	1
930	2	0	3	0	1	0	0	0	0	0	0	0	1
931	2	1	1	0	1	0	0	0	0	0	0	0	2
932	2	1	2	0	1	0	0	0	0	0	0	0	1
933	2	1	3	0	1	0	1	1	1	0	0	0	1
934	2	1	0	0	1	1	1	1	1	1	1	0	3
935	1	1	2	0	1	0	0	1	0	0	0	1	2
936	1	1	2	2	1	0	0	0	0	0	0	0	1
937	2	1	2	1	1	0	1	1	0	0	0	0	2
938	2	0	3	1	1	0	1	1	1	0	0	0	1
939	1	1	1	0	1	0	0	0	0	0	0	0	1
940	1	0	1	0	1	1	0	0	0	0	0	0	3
941	1	0	3	0	1	0	1	1	1	0	1	0	1
942	1	0	3	0	1	0	1	1	1	0	0	0	2
943	1	0	3	0	1	0	0	0	0	0	0	0	1
944	1	0	3	1	1	0	0	1	1	0	0	1	2
945	1	1	1	2	1	1	0	1	1	0	1	0	2
946	1	1	1	0	1	0	0	1	1	0	0	0	1
947	1	1	0	0	1	0	1	1	1	1	1	0	2
948	1	0	2	1	1	0	0	1	0	0	0	1	1
949	2	0	3	0	1	0	0	1	1	0	1	0	1
950	1	0	0	0	1	0	0	0	0	0	0	0	1
951	2	0	0	2	0	0	0	0	0	0	0	0	1
952	2	0	1	0	1	0	1	1	1	1	1	0	2
953	2	1	2	0	1	0	1	1	1	1	1	0	2
954	2	1	2	0	1	0	1	1	0	0	0	0	1
955	1	0	1	0	1	0	0	0	0	0	0	0	1
956	2	0	3	0	1	0	0	0	0	0	0	0	1
957	1	0	1	0	1	0	0	1	1	0	0	0	3
958	2	1	2	1	1	0	1	1	1	0	0	0	1
959	2	0	2	0	1	1	1	1	1	1	1	0	3
960	2	1	1	0	1	0	1	1	1	0	0	0	3
961	2	0	3	0	1	0	0	1	1	0	0	0	2
962	2	0	3	0	1	0	0	0	0	0	0	0	2
963	2	1	3	0	1	1	0	1	1	0	0	0	2
964	1	0	2	0	1	0	0	0	0	0	0	0	3
965	2	0	3	0	1	1	0	0	0	0	0	0	1
966	2	1	3	2	1	0	1	1	1	0	0	0	1
967	1	1	2	0	1	1	0	1	0	0	0	0	2
968	1	1	2	2	0	0	0	1	1	0	0	1	2
969	1	0	1	0	1	0	0	1	1	0	0	1	1
970	1	0	2	0	1	0	0	0	0	0	0	0	1
971	2	0	3	2	1	0	1	1	1	0	0	0	1
972	1	1	2	0	1	0	0	0	0	0	0	0	1
973	2	1	2	0	1	0	0	1	0	0	0	0	1
974	1	0	1	0	1	0	0	1	1	0	0	0	2
975	1	1	2	0	1	0	0	0	0	0	0	0	1
976	2	0	2	2	1	0	0	1	1	0	0	0	3
977	2	1	2	0	0	1	1	1	1	1	1	0	2
978	2	1	2	1	1	0	0	0	0	0	0	0	1
979	1	1	1	0	1	1	0	1	0	0	0	0	1
980	2	0	3	0	1	0	1	1	1	0	0	0	1
981	1	0	1	0	1	1	0	0	0	0	0	0	2
982	2	0	3	0	1	0	1	1	1	0	0	0	2
983	1	0	2	0	1	0	0	1	1	0	0	1	3
984	1	0	0	0	1	0	0	1	1	0	0	0	3
985	2	0	3	0	1	0	0	1	1	0	0	0	2
986	2	0	3	0	1	0	1	1	1	0	0	0	1
987	2	0	3	0	1	0	1	1	1	0	1	0	2
988	2	1	3	2	1	0	1	1	1	0	0	0	1
989	2	1	2	0	1	0	1	1	0	1	0	0	3
990	2	0	2	0	1	0	1	1	1	1	1	0	1
991	2	1	2	0	0	0	1	1	1	0	0	0	1
992	2	1	3	2	1	0	0	1	1	0	0	0	3
993	2	0	1	2	1	0	0	1	1	1	0	0	1
994	2	1	3	0	1	0	1	1	1	0	0	0	1
995	2	1	2	0	1	0	1	1	1	1	1	0	2
996	1	1	2	0	1	0	1	1	1	0	0	0	1
997	2	1	2	0	1	0	0	0	0	0	0	0	3
998	1	0	0	0	1	1	0	0	0	0	0	1	1
999	1	1	3	2	1	0	0	0	0	0	0	0	1
1000	2	1	1	0	1	0	1	1	0	0	0	0	1
1001	1	1	1	1	1	0	1	1	1	0	0	0	1
1002	2	0	2	0	1	0	1	1	0	1	0	0	2
1003	2	0	3	0	1	0	1	1	1	0	0	0	3
1004	2	0	3	0	1	0	1	1	1	0	1	0	1
1005	1	1	0	0	1	0	0	0	0	0	0	1	2
1006	2	0	3	0	1	0	1	1	1	0	0	0	2
1007	2	0	3	0	1	0	0	1	1	0	0	0	2
1008	2	0	2	0	1	0	0	0	0	0	0	0	1
1009	2	1	2	0	1	1	0	0	0	0	0	0	3
1010	2	1	3	0	1	0	1	1	1	0	0	0	1
1011	1	0	1	0	1	1	1	1	0	0	0	0	2
1012	2	0	3	1	1	0	0	0	0	0	0	0	1
1013	1	0	1	0	1	0	0	1	1	0	0	1	1
1014	2	0	3	0	1	0	0	0	0	0	0	0	1
1015	1	0	1	0	0	0	0	0	0	0	0	0	3
1016	1	1	0	0	1	0	1	1	1	0	0	0	1
1017	2	0	1	2	1	0	1	1	1	1	1	0	3
1018	1	1	0	0	1	0	0	1	1	0	0	1	1
1019	2	1	2	2	1	0	0	0	0	0	0	0	2
1020	1	1	2	0	1	0	0	0	0	0	0	0	3
1021	1	1	2	0	1	0	0	1	0	0	0	1	2
1022	1	0	2	0	1	0	0	0	0	0	0	0	1
1023	2	1	3	0	1	0	1	1	0	0	0	0	1
1024	1	0	3	0	1	0	0	0	0	0	0	0	1
1025	2	1	2	0	1	0	1	1	1	1	1	0	2
1026	1	0	3	1	1	0	1	1	1	0	0	0	2
1027	2	0	3	0	1	0	0	1	1	0	0	0	1
1028	2	1	3	0	1	0	0	0	0	0	0	0	1
1029	1	0	1	1	1	0	0	1	1	0	0	1	3
1030	2	0	2	1	1	0	1	1	1	1	1	0	1
1031	1	0	2	0	1	0	0	0	0	0	0	0	1
1032	1	1	2	0	1	0	1	1	1	0	0	0	1
1033	1	1	1	0	1	0	0	0	0	0	0	0	1
1034	2	0	2	0	1	0	1	1	1	0	0	0	1
1035	2	1	3	0	1	0	0	0	0	0	0	0	1
1036	2	0	3	0	1	0	0	1	1	0	0	0	1
1037	1	1	0	0	1	0	0	0	0	0	0	1	2
1038	2	0	3	0	1	0	0	1	1	0	0	0	1
1039	2	1	3	0	1	0	1	1	1	0	0	0	1
1040	1	0	1	0	1	0	0	1	0	0	0	1	2
1041	2	0	3	0	1	0	1	1	1	0	0	0	3
1042	1	0	1	0	1	1	1	1	1	0	0	0	1
1043	2	0	3	0	1	0	1	1	1	0	0	0	3
1044	1	1	0	1	1	0	0	1	1	0	0	0	2
1045	1	0	2	0	1	0	0	1	1	0	0	0	3
1046	1	0	0	0	1	1	0	0	0	0	0	0	1
1047	1	0	0	0	1	1	0	1	0	0	1	0	1
1048	2	0	0	0	1	1	1	1	1	1	1	0	3
1049	2	0	3	0	1	0	0	1	1	0	0	0	1
1050	1	1	0	0	1	0	0	0	0	0	0	0	1
1051	2	0	2	1	1	0	1	1	1	0	0	0	1
1052	2	0	3	1	1	0	0	0	0	0	0	0	3
1053	1	1	0	0	1	1	1	1	1	0	1	0	2
1054	1	1	0	0	1	1	0	0	0	0	0	0	1
1055	2	0	3	1	1	0	1	1	1	0	0	0	1
1056	2	1	2	0	1	0	1	1	1	1	1	0	2
1057	2	0	2	0	1	1	0	0	0	0	0	0	3
1058	1	0	0	0	1	1	0	1	0	0	0	1	1
1059	1	0	1	0	1	0	1	1	0	0	0	0	2
1060	1	1	0	0	1	0	0	1	1	0	1	0	3
1061	2	0	3	0	1	0	1	1	1	0	0	0	2
1062	1	0	1	0	1	0	1	1	1	0	0	0	3
1063	1	0	3	0	1	0	1	1	1	0	0	0	3
1064	2	0	3	1	1	1	0	1	1	0	0	0	2
1065	2	1	0	2	1	0	1	1	1	1	1	0	1
1066	2	0	3	0	1	0	1	1	1	0	1	0	1
1067	1	0	0	0	1	1	1	1	1	0	0	0	1
1068	1	1	2	0	1	0	0	1	0	0	1	0	3
1069	2	0	3	0	1	1	1	1	1	0	0	0	2
1070	1	0	3	0	1	0	1	1	0	0	0	0	1
1071	1	1	3	0	1	1	0	0	0	0	0	0	1
1072	1	0	0	0	1	0	0	1	1	0	0	0	3
1073	2	0	2	1	1	0	1	1	1	0	0	0	3
1074	2	0	3	1	1	0	1	1	1	0	0	0	1
1075	1	1	3	0	1	0	1	1	1	0	0	0	1
1076	1	1	2	0	1	0	0	1	1	0	0	0	1
1077	2	0	2	1	1	0	1	1	1	0	0	0	3
1078	2	1	1	0	1	0	0	0	0	0	0	0	2
1079	1	0	2	0	1	0	0	1	1	0	0	1	2
1080	1	1	0	0	1	0	1	1	1	0	0	0	1
1081	2	1	3	0	1	0	1	1	0	0	0	0	1
1082	2	0	3	0	1	0	1	1	1	0	0	0	2
1083	1	1	2	0	1	0	1	1	1	1	1	0	2
1084	1	0	1	0	1	0	0	0	0	0	0	0	1
1085	2	0	3	0	1	0	1	1	1	0	0	0	1
1086	1	1	1	0	1	0	1	1	1	0	0	0	1
1087	2	0	3	0	1	0	0	1	1	0	0	0	2
1088	2	0	3	2	1	1	0	1	1	0	0	0	3
1089	2	1	3	0	1	0	1	1	1	0	0	0	1
1090	2	1	2	0	1	0	1	1	1	0	1	0	3
1091	2	0	3	0	1	0	0	1	1	0	0	0	2
1092	1	1	1	1	1	0	1	1	1	0	0	0	1
1093	2	1	3	0	1	0	0	1	0	0	0	0	1
1094	1	0	2	0	1	0	0	1	0	0	0	0	3
1095	1	1	0	1	1	1	0	1	1	0	0	0	2
1096	2	0	3	1	1	0	1	1	0	0	0	0	1
1097	1	0	3	0	1	0	1	1	1	0	0	0	3
1098	1	1	0	0	1	1	1	1	1	0	0	0	2
1099	1	1	0	0	1	0	0	1	1	0	0	1	3
1100	1	1	1	0	1	0	1	1	1	0	0	0	2
1101	2	0	3	0	1	0	0	0	0	0	0	0	1
1102	1	1	2	0	1	0	1	1	0	0	0	0	3
1103	2	0	3	0	1	0	1	1	1	0	0	0	3
1104	1	0	2	0	1	0	0	1	0	0	1	1	2
1105	2	0	2	0	1	1	0	1	1	1	0	0	2
1106	1	1	3	0	1	0	0	1	0	0	0	0	1
1107	2	1	3	2	1	0	1	1	1	1	1	0	2
1108	1	1	1	0	1	0	1	1	1	0	1	0	2
1109	1	1	2	0	1	0	1	1	1	1	1	0	1
1110	2	0	2	0	1	0	1	1	1	0	0	0	3
1111	1	0	1	0	1	0	0	1	1	0	0	0	1
1112	1	1	2	1	1	0	0	1	0	0	0	1	2
1113	1	0	1	0	1	0	1	1	1	0	0	0	1
1114	1	0	0	0	0	0	0	1	1	0	0	1	2
1115	1	0	3	0	1	0	0	1	1	0	1	0	1
1116	2	0	3	0	1	0	0	0	0	0	0	0	1
1117	1	0	2	0	1	1	0	1	1	0	0	0	2
1118	1	0	1	2	1	0	0	0	0	0	0	0	1
1119	2	1	3	0	1	0	0	0	0	0	0	0	1
1120	1	1	1	0	1	0	0	0	0	0	0	0	1
1121	2	0	2	0	1	0	0	0	0	0	0	0	1
1122	1	0	0	0	1	1	0	1	1	0	0	1	2
1123	1	0	2	0	1	0	0	1	1	0	0	0	2
1124	1	0	2	0	1	0	0	1	1	0	0	0	2
1125	2	0	1	2	1	0	1	1	1	0	0	0	2
1126	1	0	2	0	1	0	0	1	1	0	0	0	2
1127	1	0	2	0	1	0	1	1	1	0	0	0	1
1128	1	1	0	0	1	1	1	1	0	0	0	0	1
1129	2	0	2	2	0	0	1	1	1	0	0	0	2
1130	2	1	2	0	1	1	1	1	1	1	1	0	2
1131	2	0	1	0	1	0	1	1	1	1	1	0	2
1132	1	0	3	0	1	1	1	1	1	0	0	0	2
1133	2	0	3	0	1	0	0	1	1	0	1	0	2
1134	2	0	1	2	1	0	0	1	1	1	0	0	2
1135	1	0	0	0	1	1	0	1	1	0	0	1	2
1136	1	1	0	0	1	1	1	1	1	0	1	0	2
1137	2	1	3	0	1	1	0	1	1	0	0	0	2
1138	2	0	3	1	1	0	1	1	1	0	1	0	2
1139	2	1	3	0	1	0	0	0	0	0	0	0	2
1140	2	1	2	1	0	0	1	1	1	0	0	0	2
1141	2	0	2	0	1	0	1	1	1	0	0	0	2
1142	2	1	2	1	1	0	1	1	1	0	1	0	2
1143	2	0	3	0	1	1	1	1	1	0	1	0	2
1144	1	0	3	0	1	0	0	1	1	0	0	0	2
1145	2	1	3	1	1	0	1	1	1	0	0	0	2
1146	2	0	1	0	1	0	0	1	1	0	0	0	2
1147	1	1	2	0	1	0	0	1	1	0	0	0	2
1148	2	0	1	2	0	0	1	1	1	1	1	0	2
1149	1	1	1	0	1	0	0	1	0	0	0	0	2
1150	2	0	3	0	1	0	1	1	1	0	0	0	2
1151	2	0	3	0	1	0	0	0	0	0	0	0	2
1152	2	1	2	0	1	0	1	1	1	0	0	0	2
1153	2	0	3	0	1	0	1	1	1	0	1	0	2
1154	1	0	2	0	1	0	1	1	1	0	0	0	2
1155	2	0	3	0	1	0	0	0	0	0	0	0	2
1156	1	1	1	0	1	0	1	1	1	0	0	0	2
1157	2	0	2	0	1	0	1	1	1	1	1	0	2
1158	1	0	0	2	0	1	1	1	0	0	0	0	2
1159	1	1	0	1	1	1	0	1	0	0	0	1	2
1160	2	1	0	2	1	1	1	1	1	0	0	0	2
1161	2	1	1	0	1	0	1	1	0	0	1	0	2
1162	2	0	3	2	1	0	1	1	1	0	0	0	2
1163	2	0	3	0	1	1	0	0	0	0	0	0	2
1164	1	1	2	0	1	0	1	1	0	1	1	0	2
1165	2	0	3	0	1	0	1	1	1	0	0	0	2
1166	2	1	2	0	1	0	0	0	0	0	0	0	2
1167	2	0	2	0	1	0	0	1	1	0	0	0	2
1168	2	0	3	1	1	0	0	0	0	0	0	0	2
1169	1	0	2	0	1	0	1	1	1	1	1	0	2
1170	2	1	0	0	1	0	1	1	0	0	1	0	2
1171	2	1	3	0	1	1	1	1	1	0	1	0	2
1172	2	1	3	0	1	0	0	0	0	0	0	0	2
1173	1	0	1	0	1	0	1	1	1	0	0	0	2
1174	2	1	2	0	0	0	1	1	1	1	1	0	2
1175	1	0	2	0	0	1	1	1	1	0	0	0	2
1176	2	1	3	0	1	0	1	1	1	1	0	0	2
1177	2	1	3	2	1	1	0	0	0	0	0	0	2
1178	1	0	0	0	0	0	1	1	1	0	0	0	2
1179	1	1	3	0	0	0	0	1	1	0	0	0	2
1180	2	1	2	2	1	0	0	0	0	0	0	0	2
1181	2	0	2	1	1	0	0	1	1	0	0	0	2
1182	1	1	1	0	1	0	0	1	1	0	0	1	2
1183	1	0	1	0	1	0	0	1	0	0	0	1	2
1184	1	1	3	2	1	1	0	0	0	0	0	0	2
1185	1	0	3	0	1	0	1	1	1	0	0	0	2
1186	1	1	2	0	1	0	0	1	1	0	0	0	2
1187	1	0	2	1	1	0	1	1	1	0	0	0	2
1188	2	1	3	0	1	0	1	1	1	0	0	0	2
1189	2	0	2	0	1	0	1	1	1	0	0	0	2
1190	1	1	0	0	1	0	0	1	0	0	0	1	2
1191	1	0	0	0	1	1	1	1	1	0	0	0	2
1192	1	1	0	0	1	0	0	1	1	0	0	1	2
1193	2	0	3	0	1	0	1	1	1	0	0	0	1
1194	2	1	2	0	1	0	0	0	0	0	0	0	2
1195	2	1	2	2	1	0	1	1	1	0	0	0	2
1196	2	0	3	2	0	1	1	1	1	0	0	0	2
1197	2	0	2	0	1	0	0	1	1	0	0	0	1
1198	1	1	2	0	1	0	0	0	0	0	0	0	2
1199	2	0	3	0	1	0	1	1	0	1	1	0	2
1200	1	0	1	0	1	0	1	1	1	0	0	0	2
1201	2	0	3	0	1	0	0	1	1	0	0	0	2
1202	2	0	2	1	1	0	1	1	1	0	0	0	2
1203	2	1	2	2	1	0	1	1	1	0	0	0	2
1204	2	0	3	0	1	0	1	1	1	0	0	0	2
1205	2	0	3	2	1	0	1	1	1	0	0	0	2
1206	1	0	2	0	1	0	1	1	1	0	0	0	2
1207	1	1	2	2	1	1	0	1	0	0	0	0	2
1208	2	0	3	1	1	0	1	1	1	0	0	0	1
1209	2	0	1	0	1	0	0	1	1	0	1	0	2
1210	1	0	0	0	0	1	0	0	0	0	0	0	2
1211	2	1	3	2	1	0	0	1	1	0	0	0	2
1212	2	1	3	0	1	0	1	1	1	0	0	0	2
1213	1	0	0	0	0	0	1	1	1	0	0	0	2
1214	2	1	2	2	1	1	1	1	0	0	1	0	2
1215	2	0	3	1	1	0	0	1	1	0	0	0	2
1216	1	1	1	0	1	0	0	0	0	0	0	1	2
1217	2	0	3	0	1	0	0	0	0	0	0	0	2
1218	1	0	0	0	1	1	1	1	1	0	0	0	2
1219	1	1	3	2	1	0	1	1	1	0	0	0	2
1220	1	0	3	0	1	0	1	1	1	0	0	0	2
1221	2	0	3	2	1	1	1	1	1	0	0	0	2
1222	1	1	3	0	1	0	1	1	1	0	0	0	2
1223	2	0	3	1	1	0	1	1	1	0	1	0	2
1224	1	0	1	2	1	0	0	0	0	0	0	0	2
1225	2	0	2	0	1	0	1	1	1	0	1	0	2
1226	1	1	2	0	1	1	0	0	0	0	0	0	2
1227	2	1	3	0	1	0	0	1	1	0	0	0	3
1228	2	1	3	0	1	0	0	1	0	0	0	0	3
1229	1	1	2	0	1	0	0	0	0	0	0	0	2
1230	2	0	3	0	1	1	0	1	1	0	0	0	2
1231	2	0	3	0	1	0	0	1	1	0	0	0	3
1232	1	1	2	0	1	0	0	1	0	0	0	0	3
1233	2	1	2	1	1	0	0	0	0	0	0	0	3
1234	2	0	3	0	1	0	0	0	0	0	0	0	3
1235	2	0	2	1	1	0	0	1	1	0	0	0	2
1236	2	0	3	2	1	0	1	1	1	0	0	0	1
1237	1	0	2	0	1	0	0	0	0	0	0	0	1
1238	1	0	0	0	1	0	0	0	0	0	0	0	1
1239	2	0	3	1	1	0	0	1	0	0	0	0	3
1240	1	1	3	0	1	0	0	1	1	0	0	1	2
1241	2	0	3	0	1	0	0	0	0	0	0	0	3
1242	1	0	3	0	1	0	0	0	0	0	0	0	3
1243	1	0	2	0	1	1	0	1	0	0	0	0	1
1244	1	1	3	0	1	0	0	1	0	0	0	0	1
1245	1	1	2	0	1	0	0	0	0	0	0	0	1
1246	1	1	3	0	1	0	0	0	0	0	0	0	1
1247	2	0	3	0	1	1	1	1	1	0	0	0	3
1248	1	0	2	0	1	1	0	1	0	0	0	0	3
1249	2	0	2	0	1	1	0	1	0	0	1	0	2
1250	1	1	3	0	1	0	0	1	1	0	0	1	3
1251	1	0	1	1	1	0	1	1	1	0	0	1	1
1252	1	0	3	0	1	0	1	1	1	0	1	0	1
1253	2	0	2	0	1	0	1	1	0	0	0	0	1
1254	2	1	2	0	0	0	1	1	1	0	0	0	1
1255	2	0	2	0	1	0	0	0	0	0	0	0	1
1256	2	1	2	1	1	0	0	0	0	0	0	0	1
1257	2	1	3	0	1	0	1	1	1	0	0	0	1
1258	2	1	2	1	1	0	1	1	1	0	0	0	1
1259	1	0	3	0	1	0	0	0	0	0	0	0	1
1260	2	1	1	0	1	0	1	1	1	0	1	0	2
1261	1	1	0	0	0	0	0	0	0	0	0	0	1
1262	1	1	1	0	1	1	1	1	1	0	0	0	1
1263	1	1	3	0	1	1	0	1	1	0	0	1	1
1264	2	0	2	0	1	0	0	1	1	0	0	0	1
1265	1	0	3	0	1	0	0	0	0	0	0	0	1
1266	2	0	3	0	1	0	0	1	1	0	0	0	1
1267	1	1	1	0	1	0	0	1	1	0	0	0	1
1268	2	0	3	0	1	0	0	0	0	0	0	0	1
1269	1	1	2	0	1	0	1	1	1	0	0	0	1
1270	1	0	0	0	1	0	0	1	1	0	0	0	1
1271	1	0	1	0	1	0	0	0	0	0	0	0	1
1272	2	0	3	0	1	1	1	1	1	0	0	0	1
1273	2	0	1	0	1	0	0	0	0	0	0	0	1
1274	2	0	3	1	1	0	0	0	0	0	0	0	1
1275	1	1	0	0	1	0	1	1	0	0	0	0	1
1276	1	0	3	0	1	0	1	1	1	0	0	0	1
1277	1	0	2	0	1	0	0	0	0	0	0	0	1
1278	2	1	3	0	1	0	0	1	1	0	0	0	1
1279	2	0	1	2	1	0	0	0	0	0	0	0	1
1280	2	1	3	0	1	0	1	1	1	0	0	0	1
1281	2	1	3	0	1	0	1	1	1	0	0	0	1
1282	1	0	0	1	1	1	1	1	0	0	0	0	1
1283	2	0	3	0	1	0	1	1	1	0	0	0	2
1284	2	0	3	0	1	0	0	1	1	0	0	0	1
1285	2	0	2	1	1	0	1	1	1	1	0	0	1
1286	1	0	1	1	1	0	0	0	0	0	0	0	1
1287	2	1	3	1	1	0	1	1	1	0	0	0	1
1288	2	0	3	0	1	0	1	1	1	0	0	0	1
1289	1	0	0	0	0	0	0	1	1	0	1	0	1
1290	1	0	0	0	0	0	1	1	1	0	0	0	1
1291	1	1	0	0	0	1	0	1	1	0	0	1	1
1292	1	0	3	0	1	0	1	1	1	0	0	0	1
1293	1	0	2	0	1	0	0	0	0	0	0	0	1
1294	2	1	3	0	1	1	0	0	0	0	0	0	1
1295	2	0	2	0	1	0	0	1	1	0	0	0	1
1296	1	0	2	0	0	0	0	0	0	0	0	0	1
1297	2	0	3	0	1	0	1	1	1	0	0	0	1
1298	2	1	3	0	1	0	0	1	1	0	0	0	1
1299	1	0	3	0	1	0	0	0	0	0	0	1	1
1300	1	1	0	1	1	0	1	1	1	1	0	0	2
1301	2	1	1	1	1	0	0	0	0	0	0	0	1
1302	2	0	3	0	1	0	1	1	1	0	0	0	1
1303	2	0	2	0	1	0	1	1	1	0	0	0	1
1304	2	1	3	0	1	0	1	1	1	0	0	0	1
1305	1	1	3	0	1	0	1	1	1	0	0	0	1
1306	2	1	2	2	1	0	1	1	1	1	1	0	1
1307	2	1	2	0	1	1	0	0	0	0	0	0	1
1308	2	1	2	0	1	0	0	1	0	0	0	0	1
1309	1	0	1	0	1	0	0	0	0	0	0	0	1
1310	2	0	3	0	1	0	1	1	1	0	0	0	1
1311	1	1	1	0	1	0	1	1	1	0	0	0	3
1312	2	0	3	1	1	0	0	0	0	0	0	0	1
1313	1	1	1	0	1	0	1	1	1	0	0	0	1
1314	1	1	2	0	1	0	0	1	1	0	0	0	1
1315	1	0	0	0	1	1	0	0	0	0	0	0	2
1316	2	0	3	2	1	0	1	1	1	0	0	0	3
1317	1	0	2	0	1	0	1	1	1	0	0	0	3
1318	1	0	1	0	1	0	0	1	0	0	0	0	1
1319	1	1	0	0	1	1	0	1	1	0	0	0	2
1320	1	1	0	2	1	1	1	1	1	1	1	0	1
1321	2	1	1	0	1	0	1	1	1	1	1	0	2
1322	1	1	0	0	1	0	1	1	1	0	0	0	1
1323	1	0	2	0	1	0	1	1	1	0	0	0	1
1324	1	0	3	0	1	1	0	1	1	0	0	0	1
1325	2	0	2	0	1	0	0	1	1	0	0	0	3
1326	2	0	0	0	1	0	1	1	0	1	1	0	1
1327	2	1	2	0	1	1	1	1	0	0	0	0	3
1328	2	0	3	0	1	0	0	0	0	0	0	0	1
1329	2	1	3	1	1	1	0	1	1	0	0	0	1
1330	2	0	2	1	1	0	1	1	1	0	0	0	3
1331	2	0	3	0	1	0	1	1	1	0	0	0	1
1332	1	0	1	1	1	0	0	1	1	0	0	1	3
1333	2	0	2	2	1	0	1	1	1	0	0	0	1
1334	2	0	2	2	0	1	1	1	1	0	0	0	1
1335	2	0	2	0	1	0	0	0	0	0	0	0	2
1336	1	0	0	0	1	0	0	1	0	0	0	1	3
1337	2	1	3	2	1	0	1	1	1	0	0	0	2
1338	2	0	0	1	0	0	1	1	1	0	1	0	1
1339	1	0	2	0	1	0	0	1	1	0	0	0	3
1340	1	1	1	0	1	0	0	0	0	0	0	0	1
1341	1	1	0	0	1	1	0	0	0	0	0	0	2
1342	2	0	3	0	1	0	0	1	1	0	0	0	1
1343	2	1	2	0	1	0	1	1	1	1	1	0	1
1344	1	1	2	0	1	0	0	0	0	0	0	1	1
1345	2	1	2	1	1	0	1	1	0	0	1	0	1
1346	1	1	0	0	0	0	0	0	0	0	0	0	2
1347	1	1	0	1	1	0	1	1	1	0	0	0	3
1348	1	1	2	0	1	0	1	1	1	0	0	0	1
1349	1	0	0	2	1	1	0	0	0	0	0	0	2
1350	1	1	2	0	1	0	1	1	1	1	0	0	1
1351	1	1	0	0	0	0	1	1	0	0	0	0	1
1352	1	0	0	0	1	1	0	0	0	0	0	0	1
1353	2	1	1	0	1	0	1	1	0	0	0	0	1
1354	2	1	2	1	1	0	0	0	0	0	0	0	1
1355	1	0	1	0	1	0	0	0	0	0	0	0	1
1356	1	1	1	0	1	0	0	1	1	0	0	1	1
1357	1	1	2	0	1	0	0	1	1	0	0	0	1
1358	1	0	2	1	1	0	0	0	0	0	0	0	1
1359	1	0	3	1	1	0	0	0	0	0	0	0	1
1360	2	0	3	1	1	0	1	1	1	0	1	0	1
1361	1	1	3	0	1	0	0	1	0	0	0	1	1
1362	1	0	3	0	1	0	0	1	1	0	0	0	1
1363	2	0	2	0	1	0	1	1	1	0	1	0	1
1364	2	1	3	0	1	0	1	1	1	0	0	0	3
1365	1	1	0	0	1	0	0	1	1	0	0	1	1
1366	1	0	0	0	0	0	1	1	1	1	0	0	1
1367	1	0	1	0	1	0	0	1	1	0	0	1	1
1368	2	0	3	0	1	0	0	1	0	0	0	0	1
1369	1	1	2	0	1	0	0	0	0	0	0	0	1
1370	1	1	2	0	1	0	0	0	0	0	0	0	1
1371	2	0	3	0	1	0	1	1	1	0	0	0	1
1372	2	0	3	0	1	0	0	1	1	0	0	0	1
1373	2	0	2	0	1	0	1	1	1	0	0	0	1
1374	2	0	3	0	1	0	0	0	0	0	0	0	1
1375	1	0	0	0	1	0	1	1	1	0	0	0	1
1376	1	1	0	0	1	0	0	1	1	0	0	0	2
1377	1	0	0	0	1	0	0	1	0	0	0	1	1
1378	1	0	0	0	1	0	1	1	0	0	1	0	1
1379	2	0	3	0	1	0	1	1	1	0	0	0	1
1380	1	1	0	0	0	0	1	1	1	0	0	0	1
1381	1	0	2	1	1	0	0	0	0	0	0	0	1
1382	2	1	3	1	1	1	1	1	1	0	0	0	1
1383	1	0	2	0	1	0	0	1	1	0	0	1	1
1384	2	0	3	1	1	0	0	0	0	0	0	0	1
1385	2	0	3	1	1	0	0	1	1	0	0	0	1
1386	2	0	3	0	1	0	1	1	1	0	0	0	2
1387	2	0	3	0	1	0	0	1	1	0	0	0	1
1388	2	1	3	0	1	0	1	1	1	0	0	0	1
1389	2	1	3	2	1	0	0	1	1	0	0	0	1
1390	2	0	3	1	1	0	1	1	1	0	0	0	1
1391	1	1	3	0	1	0	0	0	0	0	0	0	2
1392	2	0	1	0	0	1	1	1	1	1	1	0	2
1393	1	1	0	0	1	1	0	0	0	0	0	0	2
1394	1	0	0	0	0	1	1	1	1	0	0	0	1
1395	2	1	3	0	1	0	0	0	0	0	0	0	2
1396	2	1	3	0	1	0	0	0	0	0	0	0	2
1397	2	0	3	2	1	0	1	1	1	0	0	0	2
1398	2	0	3	0	1	0	0	0	0	0	0	0	2
1399	2	0	3	0	1	0	0	0	0	0	0	0	2
1400	2	0	3	1	1	0	0	1	1	0	1	0	2
1401	1	0	1	0	1	0	0	0	0	0	0	0	2
1402	1	1	1	0	1	0	0	1	0	0	0	1	2
1403	2	1	1	0	1	0	0	0	0	0	0	0	2
1404	2	1	2	0	1	0	1	1	1	0	0	0	1
1405	2	1	3	0	1	0	1	1	1	0	0	0	2
1406	2	0	3	1	1	0	1	1	1	0	0	0	2
1407	2	0	3	0	1	0	1	1	1	0	0	0	2
1408	2	0	3	0	1	0	1	1	1	0	0	0	2
1409	1	0	2	1	1	0	0	0	0	0	0	0	2
1410	1	0	3	0	1	0	0	1	1	0	0	1	2
1411	2	1	2	0	1	0	0	1	1	0	1	0	2
1412	1	1	2	1	1	0	0	0	0	0	0	0	2
1413	1	0	2	0	1	0	0	0	0	0	0	1	2
1414	1	0	0	0	1	1	0	1	1	0	0	0	2
1415	2	0	3	1	1	0	0	0	0	0	0	0	2
1416	1	0	0	0	1	1	0	1	1	0	0	1	2
1417	2	0	3	0	1	0	0	0	0	0	0	0	2
1418	1	1	0	1	0	0	0	1	1	0	0	0	2
1419	2	1	3	0	0	0	0	1	1	0	0	0	2
1420	1	1	1	1	1	1	0	0	0	0	0	1	2
1421	2	1	2	2	0	1	1	1	0	1	1	0	2
1422	2	0	3	1	1	1	0	0	0	0	0	0	2
1423	2	0	2	0	1	0	1	1	1	0	0	0	2
1424	2	0	3	0	1	0	0	1	1	0	0	0	2
1425	1	0	2	0	1	0	0	1	1	0	0	1	2
1426	1	1	3	0	1	1	1	1	1	0	0	0	2
1427	2	0	3	0	1	0	1	1	1	1	0	0	2
1428	2	0	1	0	1	0	0	1	0	0	1	0	2
1429	1	1	2	0	1	0	0	1	1	0	0	1	2
1430	1	0	0	0	1	1	1	1	0	0	0	0	2
1431	1	0	3	1	1	0	0	0	0	0	0	0	2
1432	2	1	2	0	1	0	0	1	1	0	0	0	2
1433	1	1	0	0	1	0	1	1	1	0	0	0	2
1434	1	0	2	1	1	1	0	0	0	0	0	1	2
1435	2	0	3	2	1	0	0	1	1	0	0	0	2
1436	1	0	3	0	1	0	0	1	0	0	0	0	2
1437	2	0	3	0	1	0	0	0	0	0	0	0	2
1438	2	1	3	1	1	1	0	0	0	0	0	0	2
1439	2	1	3	2	1	0	0	1	1	0	0	0	2
1440	2	0	1	0	1	0	1	1	1	1	1	0	2
1441	2	0	2	0	1	0	1	1	1	0	0	0	2
1442	2	0	2	2	1	0	0	1	1	1	1	0	2
1443	1	1	0	0	0	1	1	1	0	0	1	0	2
1444	1	0	2	1	1	1	0	1	0	0	0	0	2
1445	2	0	3	0	1	0	0	0	0	0	0	0	2
1446	1	0	2	0	0	0	1	1	1	0	0	0	2
1447	1	1	2	0	1	0	0	1	1	0	0	0	2
1448	1	0	0	0	1	1	0	1	0	0	0	0	2
1449	2	0	3	0	1	0	1	1	1	0	0	0	2
1450	2	0	2	0	1	0	1	1	1	0	1	0	2
1451	2	0	3	0	1	0	1	1	1	0	0	0	2
1452	2	1	2	2	1	0	1	1	1	1	1	0	2
1453	2	0	2	0	1	0	0	1	0	0	0	0	2
1454	1	0	3	0	1	0	0	0	0	0	0	0	1
1455	2	0	3	0	1	0	0	0	0	0	0	0	2
1456	1	0	2	1	1	0	0	0	0	0	0	0	2
1457	2	0	3	0	1	1	1	1	1	0	0	0	2
1458	2	1	0	0	0	1	0	1	1	0	0	0	2
1459	2	0	3	0	1	0	1	1	1	0	0	0	2
1460	2	0	3	1	1	0	1	1	1	0	1	0	2
1461	2	0	3	2	1	0	1	1	1	1	1	0	2
1462	2	0	3	0	1	0	0	1	1	0	0	0	2
1463	2	0	3	0	1	0	0	0	0	0	0	0	2
1464	2	0	3	0	1	1	1	1	1	0	0	0	2
1465	2	1	3	0	1	0	1	1	1	0	0	0	2
1466	2	0	3	0	1	0	1	1	1	0	0	0	2
1467	2	0	3	0	1	0	1	1	1	0	0	0	2
1468	1	0	2	0	1	0	1	1	1	0	0	0	2
1469	2	0	0	0	1	1	0	0	0	0	0	0	2
1470	1	1	3	0	1	0	0	1	1	0	0	0	2
1471	2	1	2	1	1	0	1	1	1	1	0	0	2
1472	2	0	3	1	1	0	0	0	0	0	0	0	2
1473	2	1	2	0	1	0	1	1	1	0	0	0	2
1474	2	0	3	0	1	0	1	1	1	0	0	0	2
1475	1	1	0	0	1	1	0	1	1	0	0	1	2
1476	1	1	0	0	1	1	1	1	1	0	0	0	2
1477	2	0	3	0	1	1	0	1	1	0	0	0	2
1478	1	1	3	2	1	0	0	1	1	0	0	0	2
1479	2	0	3	1	1	0	0	0	0	0	0	0	2
1480	2	0	3	0	1	1	1	1	1	1	0	0	2
1481	2	0	3	0	1	0	1	1	1	0	0	0	2
1482	1	0	0	0	1	0	0	1	1	0	0	0	2
1483	2	0	3	1	1	0	1	1	1	0	0	0	2
1484	1	0	1	0	1	0	0	0	0	0	0	0	2
1485	1	0	1	0	1	0	0	1	1	0	0	0	2
1486	2	0	2	0	1	0	0	0	0	0	0	0	2
1487	2	0	3	0	1	0	0	0	0	0	0	0	1
1488	1	1	2	0	1	0	0	1	1	0	0	1	2
1489	1	0	1	0	1	0	0	1	1	0	0	0	2
1490	2	0	3	2	1	0	1	1	1	0	0	0	2
1491	1	0	3	0	1	0	0	1	1	0	0	1	2
1492	2	1	2	0	1	1	1	1	1	1	1	0	2
1493	2	0	3	0	1	0	1	1	0	0	0	0	2
1494	2	0	3	0	1	1	0	0	0	0	0	0	2
1495	2	0	3	0	1	0	0	0	0	0	0	0	2
1496	2	0	3	0	1	0	1	1	1	0	0	0	2
1497	2	1	3	2	1	0	1	1	1	0	0	0	2
1498	2	0	1	0	1	1	1	1	1	0	0	0	2
1499	2	0	3	0	1	0	1	1	1	0	0	0	2
1500	2	0	3	0	1	1	1	1	1	0	0	0	2
1501	2	0	3	0	1	1	0	1	0	0	0	1	2
1502	2	0	2	0	1	0	0	0	0	0	0	0	2
1503	2	0	3	0	1	0	1	1	1	0	0	0	2
1504	2	0	3	0	1	0	0	0	0	0	0	0	2
1505	2	0	2	0	1	0	0	1	0	1	1	1	2
1506	2	0	3	1	1	1	0	0	0	0	0	0	2
1507	1	0	3	0	1	0	0	1	1	1	1	1	2
1508	2	1	2	0	1	0	0	0	0	0	0	0	2
1509	2	1	3	2	1	1	1	1	1	1	0	0	2
1510	2	0	3	0	1	0	0	0	0	0	0	0	2
1511	2	0	3	0	1	1	1	1	1	0	0	0	2
1512	1	0	2	2	1	0	1	1	1	0	0	0	2
1513	2	0	3	0	1	0	1	1	1	1	0	0	2
1514	1	1	1	0	1	0	0	1	1	0	0	0	2
1515	1	1	3	0	1	0	0	1	1	0	0	0	2
1516	2	1	3	2	1	0	1	1	1	0	0	0	2
1517	2	0	2	0	1	0	1	1	1	0	1	0	2
1518	2	1	1	1	1	1	0	0	0	0	0	0	2
1519	1	0	3	0	1	0	1	1	1	1	0	0	2
1520	2	0	3	0	1	0	0	1	1	0	0	0	2
1521	2	1	2	0	1	1	0	1	1	0	0	0	2
1522	2	0	3	0	1	0	1	1	1	0	0	0	2
1523	1	0	3	0	1	0	0	0	0	0	0	0	2
1524	1	1	2	0	1	0	1	1	1	0	0	0	2
1525	2	0	2	0	1	0	0	0	0	0	0	0	2
1526	2	0	3	2	1	0	0	1	1	0	0	0	2
1527	2	0	3	0	1	1	1	1	1	0	0	0	2
1528	2	0	3	0	1	0	1	1	1	0	0	0	2
1529	2	0	3	0	1	0	0	1	0	1	0	0	2
1530	2	1	3	0	1	0	1	1	1	0	0	0	2
1531	2	1	2	2	1	0	0	1	0	1	1	0	2
1532	2	1	3	0	1	1	1	1	1	0	0	0	2
1533	1	1	0	0	1	0	1	1	1	0	0	0	3
1534	2	0	2	1	1	0	1	1	1	0	0	0	2
1535	2	1	2	0	1	0	0	1	1	0	0	0	2
1536	1	0	3	1	1	0	0	1	1	0	0	1	2
1537	2	0	2	0	1	0	0	1	0	0	1	1	2
1538	1	0	3	0	1	0	1	1	1	0	0	0	1
1539	2	1	0	2	0	1	1	1	1	0	0	0	2
1540	2	1	1	0	1	0	1	1	1	1	1	0	2
1541	2	0	0	0	0	0	0	0	0	0	0	0	2
1542	2	1	2	0	1	0	1	1	1	1	1	0	2
1543	1	1	1	0	1	1	0	0	0	0	0	0	2
1544	2	0	3	0	1	0	1	1	1	0	0	0	1
1545	1	0	3	0	1	0	0	1	1	0	1	0	2
1546	1	0	1	0	0	0	1	1	1	1	1	0	2
1547	2	0	1	0	1	1	1	1	1	0	0	0	2
1548	2	0	2	2	1	0	1	1	1	0	0	0	2
1549	2	1	2	2	1	1	0	1	1	0	0	0	2
1550	2	1	3	1	1	1	1	1	1	1	0	0	2
1551	2	0	3	0	1	0	1	1	1	0	0	0	2
1552	2	0	3	0	1	0	0	0	0	0	0	0	2
1553	1	0	2	0	1	0	1	1	1	0	0	0	2
1554	2	1	3	0	1	0	1	1	1	1	1	0	2
1555	2	1	2	0	0	1	1	1	1	0	0	0	2
1556	1	1	1	0	1	0	0	0	0	0	0	0	2
1557	2	0	2	0	1	0	1	1	1	1	1	0	2
1558	1	0	3	0	1	0	0	1	0	0	1	0	2
1559	1	0	1	1	1	1	0	1	1	0	0	1	2
1560	1	1	2	1	1	0	1	1	1	0	0	0	2
1561	2	0	3	0	1	0	1	1	1	0	0	0	2
1562	2	0	2	0	1	0	1	1	1	0	0	0	2
1563	1	0	3	0	1	0	1	1	1	1	1	0	2
1564	1	0	2	0	1	0	0	0	0	0	0	0	2
1565	2	0	2	0	1	1	1	1	1	0	0	0	2
1566	2	0	3	0	1	0	1	1	1	0	0	0	2
1567	2	0	2	0	1	0	0	1	1	1	0	0	2
1568	1	0	2	1	1	0	0	1	1	0	0	1	2
1569	2	0	3	0	1	0	0	1	1	0	1	0	2
1570	1	1	1	0	1	0	1	1	1	0	0	0	2
1571	2	0	2	1	1	0	1	1	1	0	0	0	2
1572	1	0	1	0	1	0	0	0	0	0	0	0	2
1573	2	1	3	0	1	1	1	1	1	0	0	0	2
1574	1	0	2	0	1	0	1	1	1	1	1	0	3
1575	2	1	3	0	1	0	1	1	1	0	0	0	3
1576	2	0	1	0	1	0	1	1	0	1	1	0	3
1577	2	0	3	2	1	0	0	0	0	0	0	0	3
1578	2	0	2	1	0	0	1	1	0	1	1	0	3
1579	2	1	2	2	1	0	0	1	1	0	0	0	3
1580	1	1	0	0	1	1	1	1	1	0	0	0	3
1581	2	0	2	0	0	0	0	1	0	0	0	0	3
1582	1	0	3	0	1	1	0	0	0	0	0	0	1
1583	2	0	3	0	1	1	0	1	1	0	0	0	3
1584	1	0	2	0	1	0	0	1	1	1	0	0	3
1585	2	1	0	0	1	1	0	1	1	0	0	1	2
1586	2	1	2	0	0	0	0	0	0	0	0	0	3
1587	2	0	2	0	1	0	0	0	0	0	0	0	3
1588	2	0	2	0	1	0	1	1	1	0	1	0	3
1589	1	0	0	0	1	0	0	1	1	0	0	0	1
1590	2	0	3	0	1	0	1	1	1	0	0	0	3
1591	1	1	1	1	1	0	0	1	0	0	0	1	3
1592	2	0	3	0	1	0	0	1	1	0	0	0	3
1593	1	1	3	0	1	1	0	1	1	0	0	0	3
1594	2	1	2	0	1	0	1	1	1	0	1	0	3
1595	1	0	0	0	1	1	1	1	1	0	0	0	3
1596	1	1	3	0	1	0	1	1	1	0	0	0	3
1597	2	0	2	0	1	0	1	1	1	1	0	0	3
1598	2	0	2	0	1	0	0	1	1	0	0	0	1
1599	2	0	3	0	1	0	1	1	1	0	0	0	3
1600	2	0	3	0	1	0	1	1	1	0	0	0	3
1601	2	0	3	2	1	0	0	1	0	0	0	0	3
1602	1	0	2	0	0	0	1	1	1	0	0	0	3
1603	2	0	3	0	1	0	1	1	1	0	0	0	3
1604	2	0	3	0	1	0	0	0	0	0	0	0	3
1605	2	0	3	2	1	1	0	1	1	0	0	0	3
1606	2	0	3	0	1	0	0	0	0	0	0	0	3
1607	1	1	1	0	0	0	0	0	0	0	0	0	3
1608	2	0	3	2	1	0	0	0	0	0	0	0	3
1609	2	1	2	0	1	0	1	1	1	1	0	0	3
1610	2	1	2	2	1	0	1	1	1	0	1	0	3
1611	2	1	3	0	1	0	0	0	0	0	0	0	3
1612	2	0	2	1	1	0	0	0	0	0	0	0	3
1613	1	1	3	0	1	0	0	0	0	0	0	0	3
1614	1	0	3	0	1	1	0	0	0	0	0	0	3
1615	1	1	1	0	1	0	1	1	0	0	0	0	3
1616	2	1	2	0	1	0	1	1	1	1	1	0	1
1617	2	0	3	0	1	0	0	1	1	0	0	0	3
1618	1	1	2	1	1	0	0	1	1	0	0	0	3
1619	2	0	0	1	1	0	0	0	0	0	0	0	3
1620	2	0	3	0	1	0	1	1	1	0	0	0	3
1621	2	0	2	0	1	0	0	1	1	0	0	0	3
1622	2	0	3	0	1	0	1	1	1	1	0	0	1
1623	1	0	2	0	1	0	1	1	1	1	1	0	3
1624	2	1	3	2	1	0	1	1	1	0	0	0	3
1625	1	0	0	0	1	0	0	1	0	0	1	0	3
1626	2	0	2	0	1	0	1	1	1	0	0	0	3
1627	2	0	3	0	1	0	0	1	1	0	0	0	3
1628	2	1	3	1	1	0	0	0	0	0	0	0	3
1629	1	1	2	0	1	0	1	1	1	0	0	0	3
1630	2	0	2	0	1	0	1	1	1	1	0	0	1
1631	1	0	3	1	1	0	0	0	0	0	0	0	3
1632	2	1	3	2	1	0	0	0	0	0	0	0	3
1633	2	0	3	1	1	0	0	0	0	0	0	0	1
1634	1	0	3	2	1	0	0	1	1	0	0	0	3
1635	2	0	3	0	1	0	0	1	1	0	0	0	3
1636	2	0	3	0	1	0	0	0	0	0	0	0	3
1637	2	0	1	1	0	0	1	1	1	0	1	0	3
1638	1	1	3	0	1	0	0	1	1	0	0	0	3
1639	2	0	3	0	1	0	0	0	0	0	0	0	3
1640	2	1	3	1	1	0	1	1	1	0	0	0	3
1641	2	1	2	0	1	0	1	1	0	0	1	0	3
1642	1	0	2	2	1	0	0	1	1	0	0	0	3
1643	1	0	3	0	1	0	0	0	0	0	0	0	1
1644	1	0	1	2	1	0	1	1	0	1	1	0	3
1645	1	0	2	0	1	0	0	1	1	0	0	0	3
1646	2	0	3	0	1	0	0	1	0	0	0	0	3
1647	1	1	3	0	1	0	1	1	1	0	0	0	3
1648	2	1	3	0	1	1	0	1	1	0	0	0	3
1649	1	0	2	0	1	0	1	1	1	0	0	0	3
1650	2	0	3	0	1	0	0	1	0	0	0	0	3
1651	2	1	2	0	1	0	0	0	0	0	0	0	3
1652	2	0	3	0	1	0	0	1	1	0	0	0	3
1653	2	1	3	1	1	0	0	0	0	0	0	0	3
1654	2	1	2	2	1	0	1	1	1	0	0	0	3
1655	2	1	3	0	1	0	1	1	1	0	0	0	1
1656	1	0	2	0	1	0	0	0	0	0	0	0	1
1657	1	0	2	0	1	0	0	1	1	0	0	1	1
1658	2	0	3	0	1	1	1	1	1	0	0	0	3
1659	2	0	3	1	1	0	0	1	1	0	0	0	3
1660	2	0	3	2	1	0	0	0	0	0	0	0	1
1661	1	1	0	0	1	0	0	1	0	0	0	0	1
1662	1	1	1	0	1	0	1	1	0	1	1	0	1
1663	2	0	3	0	1	1	1	1	1	0	0	0	2
1664	2	0	3	2	1	0	0	0	0	0	0	0	2
1665	1	0	2	0	1	0	0	1	0	0	0	0	2
1666	2	0	3	0	1	0	1	1	1	0	0	0	1
1667	2	1	2	2	1	1	0	0	0	0	0	0	2
1668	2	0	3	2	1	1	0	0	0	0	0	0	2
1669	1	0	0	1	1	1	1	1	1	0	0	0	3
1670	2	0	3	2	1	0	0	1	1	0	0	0	3
1671	2	1	2	1	1	0	0	1	1	0	0	0	3
1672	2	0	2	0	1	0	0	1	1	0	0	0	3
1673	2	1	3	1	1	0	0	0	0	0	0	0	3
1674	2	1	3	2	1	0	1	1	0	0	0	0	3
1675	2	1	2	2	1	0	1	1	1	0	0	0	3
1676	2	1	1	0	1	0	1	1	0	1	1	0	3
1677	1	1	3	0	1	1	1	1	1	0	0	1	3
1678	2	0	3	0	1	0	1	1	1	0	0	0	3
1679	1	1	0	0	1	0	1	1	0	1	1	0	3
1680	1	1	2	0	1	0	0	0	0	0	0	1	3
1681	2	0	3	0	1	0	0	1	1	0	0	0	2
1682	2	0	3	2	1	0	1	1	1	0	0	0	3
1683	2	1	0	0	1	0	1	1	0	0	1	0	3
1684	1	1	3	1	1	0	0	1	0	0	0	0	3
1685	1	1	0	0	1	0	1	1	1	0	0	0	3
1686	2	0	3	1	1	1	1	1	1	1	1	0	3
1687	2	0	3	0	1	0	0	1	1	0	0	0	3
1688	2	0	3	0	1	0	0	0	0	0	0	0	3
1689	2	1	3	1	0	1	0	1	1	0	0	0	3
1690	1	0	0	0	1	0	0	1	1	0	0	0	3
1691	2	1	3	0	1	0	0	1	1	0	0	0	3
1692	2	1	3	2	1	1	0	0	0	0	0	0	3
1693	1	1	0	0	1	1	1	1	1	0	0	0	3
1694	2	1	3	0	1	0	0	0	0	0	0	0	3
1695	2	0	3	1	1	0	0	0	0	0	0	0	3
1696	1	1	0	0	1	0	0	1	1	0	0	0	3
1697	2	0	3	0	1	0	0	1	1	1	0	0	3
1698	1	1	0	0	1	0	1	1	1	1	1	0	3
1699	1	1	1	0	1	0	0	1	1	0	0	0	3
1700	2	1	2	0	1	0	0	0	0	0	0	0	3
1701	1	0	0	0	1	1	0	0	0	0	0	0	3
1702	1	0	3	0	1	1	0	0	0	0	0	0	3
1703	2	1	2	0	1	0	0	0	0	0	0	0	3
1704	2	1	3	0	1	0	0	1	1	0	0	0	3
1705	1	0	0	0	1	1	0	1	1	0	0	0	3
1706	2	0	3	1	1	1	0	1	1	0	0	0	3
1707	2	0	3	0	1	0	1	1	1	0	0	0	3
1708	1	1	2	2	1	1	1	1	1	0	0	0	3
1709	1	1	3	0	1	0	0	0	0	0	0	0	3
1710	1	0	3	0	1	0	0	1	1	0	0	1	3
1711	1	1	2	1	1	0	1	1	1	1	1	0	3
1712	2	1	3	1	1	0	0	1	1	0	0	0	3
1713	2	1	2	1	1	0	0	0	0	0	0	0	3
1714	2	0	2	0	1	0	1	1	1	0	0	0	3
1715	1	0	0	0	1	0	0	0	0	0	0	0	3
1716	2	1	3	0	1	0	0	1	1	0	0	0	3
1717	2	1	2	2	1	0	1	1	1	0	0	0	3
1718	2	0	2	1	1	1	0	0	0	0	0	0	3
1719	2	1	3	0	1	0	0	0	0	0	0	0	3
1720	1	1	2	0	1	0	0	1	1	0	0	0	3
1721	2	1	3	0	1	0	1	1	1	0	0	0	3
1722	1	1	1	1	1	0	1	1	0	1	1	0	3
1723	1	1	1	0	1	0	0	1	1	0	0	0	3
1724	2	1	2	0	1	0	0	1	1	0	1	0	3
1725	2	1	2	0	1	0	1	1	0	1	1	0	3
1726	1	1	0	0	1	0	1	1	1	0	0	0	3
1727	1	0	2	2	1	1	0	1	1	0	0	1	3
1728	2	0	3	1	1	0	1	1	1	1	1	0	3
1729	1	0	1	1	1	0	0	1	1	0	0	0	3
1730	1	1	1	0	1	0	1	1	1	0	0	0	3
1731	2	1	3	1	1	0	0	0	0	0	0	0	3
1732	2	1	3	0	1	0	1	1	1	0	0	0	3
1733	2	0	3	0	1	0	0	1	1	0	1	0	3
1734	2	1	0	0	1	0	1	1	0	1	1	0	3
1735	1	0	1	0	1	0	0	0	0	0	0	0	3
1736	1	1	3	0	1	0	0	0	0	0	0	0	3
1737	2	0	3	0	1	0	1	1	1	0	0	0	3
1738	2	1	3	1	1	0	1	1	1	0	0	0	3
1739	1	1	2	1	1	0	1	1	0	0	0	0	3
1740	2	0	3	0	0	0	1	1	1	0	0	0	3
1741	1	1	2	1	1	0	0	0	0	0	0	0	3
1742	1	1	0	1	1	0	1	1	1	1	1	0	3
1743	2	0	3	0	1	0	1	1	1	0	1	0	3
1744	1	1	3	0	1	0	1	1	1	0	0	0	3
1745	2	0	3	0	1	0	1	1	0	1	1	0	3
1746	2	0	3	0	1	0	1	1	1	0	0	0	3
1747	1	1	0	1	1	1	1	1	1	0	0	0	3
1748	1	0	2	0	1	0	0	1	0	0	1	1	3
1749	2	1	2	0	1	0	0	1	1	0	0	0	3
1750	2	1	3	2	1	0	1	1	1	0	0	0	3
1751	2	0	1	0	1	0	1	1	1	1	1	0	3
1752	2	0	2	0	1	0	0	1	1	0	0	0	3
1753	2	1	3	0	1	0	0	0	0	0	0	0	3
1754	2	1	3	1	1	0	0	0	0	0	0	0	3
1755	2	0	2	0	1	1	1	1	1	0	0	0	3
1756	2	1	1	0	1	0	1	1	1	0	0	0	3
1757	2	1	3	0	1	0	1	1	1	0	0	0	3
1758	2	1	2	1	1	0	1	1	1	0	0	0	3
1759	2	0	3	0	1	1	0	1	1	0	0	0	3
1760	1	1	1	0	1	0	0	1	1	0	0	0	3
1761	2	0	3	0	1	0	0	1	1	0	0	0	3
1762	1	1	1	1	1	0	0	1	1	0	0	0	3
1763	2	1	2	0	1	0	1	1	1	0	0	0	3
1764	1	1	1	0	1	0	1	1	1	1	1	0	3
1765	2	0	3	0	1	0	1	1	1	0	0	0	3
1766	1	1	1	1	1	0	1	1	1	1	1	0	3
1767	2	0	3	0	1	0	0	1	1	0	0	0	3
1768	2	1	0	0	1	1	0	0	0	0	0	0	3
1769	2	1	0	0	1	1	1	1	1	1	0	0	3
1770	1	0	1	0	1	0	0	1	0	0	0	0	3
1771	2	0	3	0	1	0	0	0	0	0	0	0	3
1772	1	0	3	0	1	0	1	1	1	0	0	0	3
1773	2	1	2	2	1	0	1	1	1	0	0	0	3
1774	2	1	2	0	1	0	1	1	1	0	0	0	3
1775	2	1	2	0	1	0	1	1	1	1	1	0	3
1776	2	1	3	0	1	1	1	1	1	0	0	0	3
1777	1	0	2	0	1	0	0	1	0	0	0	0	3
1778	1	1	0	1	1	0	0	1	0	0	0	1	3
1779	1	0	2	0	1	1	1	1	1	0	0	0	3
1780	1	0	0	0	1	0	0	1	1	0	0	0	1
1781	1	0	0	0	1	0	0	0	0	0	0	0	1
1782	1	0	0	0	1	1	0	1	1	0	0	1	2
1783	1	0	0	0	1	0	0	1	1	0	0	1	2
1784	1	1	2	0	1	0	0	1	1	0	0	0	2
1785	2	0	2	0	1	0	0	1	1	0	0	0	1
1786	1	1	0	0	1	0	0	1	1	0	0	0	2
1787	2	0	2	0	1	0	1	1	1	0	0	0	1
1788	2	1	3	0	1	0	0	0	0	0	0	0	3
1789	1	1	2	0	1	0	0	1	1	0	0	0	1
1790	2	0	1	0	1	0	1	1	1	0	0	0	2
1791	2	0	3	1	1	0	1	1	1	0	0	0	2
1792	2	1	3	0	1	0	1	1	1	0	0	0	2
1793	2	0	3	0	1	0	1	1	1	1	1	0	2
1794	2	0	0	1	0	1	1	1	1	0	0	0	2
1795	2	0	3	1	1	0	1	1	1	1	0	0	2
1796	2	0	3	0	1	0	1	1	1	0	1	0	3
1797	2	1	2	1	1	0	0	0	0	0	0	0	2
1798	2	0	2	0	1	0	0	1	1	0	0	0	1
1799	1	0	3	0	1	0	0	0	0	0	0	0	1
1800	2	1	3	0	1	0	1	1	0	1	1	0	1
1801	1	1	3	0	1	0	1	1	1	0	0	0	2
1802	2	0	3	0	1	0	0	0	0	0	0	0	1
1803	2	0	3	0	1	0	1	1	1	0	0	0	1
1804	2	0	3	0	1	0	1	1	1	0	0	0	1
1805	2	0	3	0	1	0	1	1	1	0	0	0	1
1806	2	0	3	0	1	0	1	1	1	0	1	0	1
1807	2	0	3	1	1	0	0	0	0	0	0	0	1
1808	2	1	2	2	1	0	1	1	1	0	0	0	1
1809	1	1	2	1	1	1	1	1	1	0	0	0	3
1810	2	1	2	2	1	0	1	1	1	0	0	0	2
1811	1	1	1	0	1	0	0	0	0	0	0	0	1
1812	2	0	3	0	1	0	0	1	1	0	0	0	2
1813	2	1	2	0	1	0	0	1	1	0	0	0	3
1814	2	1	2	0	1	0	1	1	1	0	0	0	2
1815	1	1	0	0	1	0	0	0	0	0	0	0	2
1816	2	1	2	1	1	0	0	1	1	0	0	0	1
1817	2	1	3	0	1	0	1	1	1	0	0	0	2
1818	1	1	1	0	0	0	1	1	0	0	0	0	1
1819	1	0	3	0	1	0	0	1	1	0	0	0	1
1820	1	1	3	0	1	0	0	0	0	0	0	0	1
1821	2	0	3	0	1	0	0	0	0	0	0	0	2
1822	2	1	2	0	1	0	1	1	1	1	1	0	3
1823	2	1	2	0	1	0	0	1	1	0	0	0	1
1824	1	0	2	0	1	0	0	0	0	0	0	0	1
1825	2	0	2	0	0	0	1	1	0	0	0	0	1
1826	2	1	2	2	1	0	1	1	1	1	1	0	3
1827	1	0	0	0	1	0	0	1	1	0	0	1	2
1828	1	0	1	0	1	0	0	0	0	0	0	0	1
1829	1	0	0	0	1	0	0	0	0	0	0	0	1
1830	2	0	3	0	1	0	1	1	1	0	1	0	1
1831	2	0	3	0	1	0	0	1	1	0	0	0	1
1832	2	1	3	0	1	1	0	1	1	0	0	0	3
1833	1	1	2	0	1	0	1	1	0	0	1	0	3
1834	2	0	3	0	1	0	1	1	1	0	1	0	1
1835	2	0	3	0	1	0	0	1	1	1	0	0	1
1836	1	1	0	2	0	0	1	1	1	1	1	0	1
1837	2	0	3	2	1	0	1	1	1	0	0	0	2
1838	2	0	3	0	1	0	1	1	1	0	0	0	1
1839	1	1	2	0	1	0	1	1	0	0	0	0	1
1840	2	1	3	2	1	0	1	1	1	1	1	0	1
1841	2	1	3	0	1	0	0	1	1	0	0	0	2
1842	1	0	2	2	1	0	0	0	0	0	0	0	2
1843	2	1	1	1	1	0	0	0	0	0	0	0	1
1844	1	1	2	0	1	0	1	1	1	0	0	0	3
1845	2	0	2	1	1	0	1	1	1	0	0	0	2
1846	2	0	2	1	1	0	0	0	0	0	0	0	2
1847	1	0	0	2	1	1	0	0	0	0	0	0	2
1848	1	1	1	0	1	1	0	0	0	0	0	0	1
1849	2	1	1	2	1	0	1	1	1	1	1	0	2
1850	1	0	2	0	1	0	0	0	0	0	0	0	1
1851	1	0	1	0	1	0	1	1	1	0	0	0	2
1852	2	0	3	1	1	0	1	1	1	0	0	0	1
1853	1	1	1	2	1	0	0	1	1	1	0	1	3
1854	2	1	3	0	1	0	1	1	1	0	0	0	1
1855	1	1	1	0	1	0	0	1	1	0	0	0	1
1856	1	1	2	0	1	0	0	0	0	0	0	0	1
1857	2	0	3	0	1	0	0	0	0	0	0	0	1
1858	2	1	3	0	1	0	1	1	1	0	0	0	2
1859	1	1	2	0	1	0	0	1	1	0	0	0	1
1860	2	0	3	0	1	0	0	1	1	0	0	0	1
1861	2	0	2	0	1	0	0	1	1	0	0	0	1
1862	1	1	3	0	1	1	0	1	0	0	0	0	2
1863	1	0	2	0	1	0	1	1	1	0	0	0	1
1864	1	0	2	0	1	0	0	0	0	0	0	0	1
1865	1	1	2	0	1	0	0	0	0	0	0	0	1
1866	2	1	3	1	1	0	0	1	1	0	0	0	1
1867	2	0	3	0	1	0	0	1	0	0	0	0	3
1868	1	0	2	2	1	0	0	1	1	0	0	0	3
1869	2	0	2	0	1	0	1	1	1	0	0	0	1
1870	2	0	3	0	1	0	0	0	0	0	0	0	3
1871	2	0	3	0	1	0	0	0	0	0	0	0	2
1872	2	0	3	0	1	0	0	1	1	0	0	0	2
1873	1	1	0	0	1	1	0	1	1	0	0	0	2
1874	2	1	2	0	1	1	1	1	1	0	0	0	2
1875	1	0	2	0	1	0	0	1	0	0	0	0	1
1876	1	1	0	0	1	1	1	1	1	1	0	0	3
1877	1	1	3	0	1	0	0	0	0	0	0	0	1
1878	2	0	3	1	1	0	1	1	1	0	0	0	1
1879	2	0	2	0	1	0	0	0	0	0	0	0	2
1880	1	1	1	0	1	0	0	1	0	0	0	0	2
1881	1	1	3	0	1	0	0	1	1	0	0	1	2
1882	2	0	3	0	1	0	1	1	1	0	0	0	2
1883	2	0	1	0	1	0	0	1	1	0	0	0	1
1884	1	0	2	0	1	0	0	0	0	0	0	0	3
1885	1	1	3	1	1	0	0	1	0	0	0	1	1
1886	2	1	3	0	1	1	0	0	0	0	0	0	3
1887	2	1	3	0	1	0	0	0	0	0	0	0	1
1888	1	0	3	0	1	1	0	0	0	0	0	1	1
1889	1	1	3	1	1	1	1	1	1	0	0	0	1
1890	2	0	3	0	1	0	0	0	0	0	0	0	3
1891	2	0	3	0	1	0	1	1	1	0	0	0	1
1892	1	0	2	0	1	0	0	0	0	0	0	0	1
1893	2	1	2	2	1	0	1	1	0	0	0	0	1
1894	2	0	3	1	1	0	0	1	1	0	1	0	2
1895	1	0	2	0	1	0	0	0	0	0	0	1	2
1896	1	1	3	1	1	0	0	0	0	0	0	0	3
1897	2	0	3	0	1	0	0	0	0	0	0	0	1
1898	2	0	3	1	1	0	1	1	1	0	0	0	3
1899	2	1	1	2	1	0	1	1	1	0	0	0	2
1900	2	0	3	0	1	0	1	1	1	0	0	0	1
1901	1	0	0	0	1	1	0	1	1	0	0	1	3
1902	2	1	3	0	1	0	1	1	1	0	0	0	1
1903	2	1	2	0	1	0	0	0	0	0	0	0	3
1904	2	0	2	0	1	0	1	1	1	0	0	0	1
1905	1	1	0	1	1	0	1	1	1	0	0	0	1
1906	1	0	0	0	1	0	0	0	0	0	0	0	1
1907	1	1	3	0	1	1	0	1	1	0	0	0	3
1908	2	1	3	0	1	0	1	1	1	0	0	0	1
1909	2	0	2	0	1	1	0	1	1	0	1	0	2
1910	2	1	2	0	1	0	0	1	1	0	0	0	1
1911	2	1	2	2	1	1	0	1	1	0	0	0	2
1912	2	1	1	1	1	0	1	1	0	0	1	0	1
1913	1	0	2	0	1	0	1	1	0	0	0	0	1
1914	2	1	0	0	1	0	1	1	1	1	1	0	3
1915	2	1	1	1	1	0	0	1	1	0	0	0	2
1916	2	1	3	0	1	1	0	0	0	0	0	0	3
1917	1	0	0	1	0	0	0	1	1	0	0	0	3
1918	2	0	2	0	1	0	1	1	1	0	0	0	2
1919	2	1	3	0	0	0	0	1	1	0	0	0	1
1920	2	1	3	1	1	0	0	1	1	0	0	0	3
1921	2	1	2	0	1	0	0	1	1	0	0	0	2
1922	1	0	1	0	1	0	0	1	1	0	0	0	1
1923	2	0	2	0	1	0	0	0	0	0	0	0	1
1924	2	1	3	0	1	0	1	1	1	0	0	0	1
1925	2	1	3	1	1	0	1	1	1	0	0	0	2
1926	1	0	0	0	1	0	0	1	1	0	0	1	2
1927	1	1	3	0	1	1	0	1	0	0	0	1	3
1928	2	0	3	1	1	0	1	1	1	0	0	0	1
1929	2	1	1	0	1	0	0	0	0	0	0	0	2
1930	2	1	2	0	1	0	1	1	1	0	0	0	2
1931	1	1	3	0	1	0	0	0	0	0	0	0	3
1932	2	0	3	0	1	0	1	1	1	0	0	0	2
1933	2	1	3	1	1	0	1	1	1	1	1	0	3
1934	2	1	3	0	1	0	1	1	1	0	0	0	2
1935	1	0	1	0	1	0	0	0	0	0	0	0	3
1936	1	1	2	2	1	0	1	1	1	0	0	0	2
1937	2	1	2	0	1	0	0	0	0	0	0	0	1
1938	1	1	2	0	1	0	1	1	1	0	0	0	2
1939	1	0	1	0	1	0	0	0	0	0	0	0	1
1940	1	0	0	1	1	1	1	1	1	0	0	0	1
1941	2	0	3	1	1	0	0	1	1	0	0	0	1
1942	2	0	2	0	1	0	0	0	0	0	0	0	2
1943	1	1	0	1	1	0	1	1	1	1	0	0	2
1944	1	0	3	0	1	0	0	0	0	0	0	0	1
1945	2	1	3	0	1	1	0	0	0	0	0	0	2
1946	2	0	2	0	1	0	0	1	1	0	0	0	2
1947	1	1	0	0	0	1	0	1	1	0	0	0	1
1948	2	0	3	0	1	0	1	1	1	0	0	0	2
1949	1	1	2	0	1	0	1	1	1	1	1	0	1
1950	2	0	3	0	1	1	1	1	1	0	0	0	3
1951	1	0	2	2	1	0	0	1	1	0	0	0	2
1952	2	1	3	1	1	0	0	0	0	0	0	0	2
1953	2	1	3	0	1	0	1	1	1	0	0	0	1
1954	2	0	2	0	1	0	1	1	1	0	0	0	2
1955	1	1	3	0	1	0	0	0	0	0	0	0	3
1956	2	0	3	2	1	0	1	1	1	0	0	0	1
1957	2	0	3	2	1	0	0	0	0	0	0	0	2
1958	2	1	2	0	0	0	1	1	1	0	0	0	2
1959	2	0	3	1	1	0	1	1	1	0	0	0	1
1960	1	0	2	1	1	0	1	1	1	0	0	0	3
1961	1	1	0	0	1	1	1	1	1	0	0	0	1
1962	2	0	3	0	1	0	0	0	0	0	0	0	2
1963	1	0	1	2	1	0	0	1	0	0	1	0	1
1964	1	1	3	2	1	1	1	1	1	0	0	0	3
1965	1	0	2	0	1	1	0	0	0	0	0	0	1
1966	1	1	2	0	1	0	1	1	1	0	1	0	2
1967	2	0	3	0	1	0	0	1	1	0	0	0	1
1968	2	0	3	0	1	0	0	1	0	0	0	0	1
1969	2	1	3	0	1	1	0	1	1	0	0	0	2
1970	2	1	3	1	1	0	0	1	1	0	0	0	3
1971	2	0	2	2	1	0	1	1	1	0	0	0	1
1972	2	1	2	0	1	0	1	1	1	0	0	0	1
1973	2	1	1	0	1	0	1	1	1	1	1	0	3
1974	2	0	2	2	1	0	1	1	1	0	0	0	1
1975	1	1	1	0	1	0	0	0	0	0	0	0	3
1976	2	0	2	0	1	0	0	0	0	0	0	0	3
1977	2	0	3	0	1	0	1	1	1	0	0	0	1
1978	2	1	3	0	1	0	1	1	1	0	0	0	2
1979	1	1	1	0	1	0	1	1	0	1	1	0	3
1980	1	0	2	0	1	0	1	1	1	0	0	0	3
1981	2	0	3	1	1	0	1	1	1	0	0	0	1
1982	2	1	1	0	1	0	0	0	0	0	0	0	2
1983	2	0	3	1	1	0	0	1	1	0	0	0	1
1984	2	0	3	0	1	0	0	0	0	0	0	0	3
1985	1	1	3	0	1	0	0	0	0	0	0	0	3
1986	2	1	3	1	1	0	0	1	1	0	0	0	1
1987	2	0	3	0	1	0	1	1	1	0	0	0	2
1988	2	0	3	0	1	0	0	1	1	0	0	0	1
1989	2	0	2	0	1	0	0	1	0	0	0	0	1
1990	2	0	0	0	1	0	0	0	0	0	0	0	1
1991	2	0	3	2	1	0	1	1	1	0	0	0	1
1992	2	1	3	0	1	0	1	1	1	0	0	0	1
1993	1	0	3	0	1	0	1	1	1	0	0	0	1
1994	2	1	2	2	1	0	0	0	0	0	0	0	1
1995	2	1	3	0	1	0	1	1	1	0	0	0	1
1996	1	0	3	0	1	0	0	1	1	0	0	0	1
1997	1	1	2	0	1	0	0	0	0	0	0	0	1
1998	1	0	3	0	1	0	0	1	1	0	0	1	1
1999	2	1	3	1	1	0	1	1	1	0	0	0	1
[truncated: 28,218 more rows]
